# Supplementary material for: CRX Is a Diagnostic Marker of Retinal and Pineal Lineage Tumors
Source: PLoS One. 2009 Nov 20;4(11):e7932. doi: 10.1371/journal.pone.0007932 (PMC2775954; doi:10.1371/journal.pone.0007932)
Supplement: Table S1 — CRX Expression in Human Tissues (0.23 MB XLS) [file pone.0007932.s003.xls]

## Sheet: Supp Table 1. CRX in Tissues
Table S1. CRX Expression in Tissues
Study Name	AD Name	Specific Tissue Type	General Tissue Type	Expression Signal
brain_fattet	HG-U133_Plus_2	Medulloblastoma	Medulloblastoma	11.3393
brain_fattet	HG-U133_Plus_2	Medulloblastoma	Medulloblastoma	11.2788
brain_kool	HG-U133_Plus_2	Medulloblastoma	Medulloblastoma	11.2664
brain_kool	HG-U133_Plus_2	Medulloblastoma	Medulloblastoma	11.0114
brain_fattet	HG-U133_Plus_2	Medulloblastoma	Medulloblastoma	10.6005
brain_fattet	HG-U133_Plus_2	Medulloblastoma	Medulloblastoma	10.3078
brain_thompson	HG-U133A	Medulloblastoma-Anaplastic	Medulloblastoma-Anaplastic	10.2046
brain_kool	HG-U133_Plus_2	Medulloblastoma	Medulloblastoma	10.1238
brain_thompson	HG-U133A	Medulloblastoma	Medulloblastoma	10.0916
brain_kool	HG-U133_Plus_2	Medulloblastoma	Medulloblastoma	10.0801
brain_fattet	HG-U133_Plus_2	Medulloblastoma	Medulloblastoma	10.0169
brain_kool	HG-U133_Plus_2	Medulloblastoma	Medulloblastoma	9.87418
brain_thompson	HG-U133A	Medulloblastoma-Anaplastic	Medulloblastoma-Anaplastic	9.75162
brain_fattet	HG-U133_Plus_2	Medulloblastoma	Medulloblastoma	9.5997
brain_thompson	HG-U133A	Medulloblastoma-Anaplastic	Medulloblastoma-Anaplastic	9.57086
brain_fattet	HG-U133_Plus_2	Medulloblastoma	Medulloblastoma	9.5397
brain_kool	HG-U133_Plus_2	Medulloblastoma	Medulloblastoma	9.53747
brain_kool	HG-U133_Plus_2	Medulloblastoma	Medulloblastoma	9.53355
brain_kool	HG-U133_Plus_2	Medulloblastoma	Medulloblastoma	9.42984
brain_thompson	HG-U133A	Medulloblastoma	Medulloblastoma	9.31779
brain_kool	HG-U133_Plus_2	Medulloblastoma	Medulloblastoma	9.31749
brain_thompson	HG-U133A	Medulloblastoma	Medulloblastoma	9.20571
brain_thompson	HG-U133A	Medulloblastoma-Desmoplastic	Medulloblastoma-Desmoplastic	9.01474
brain_fattet	HG-U133_Plus_2	Medulloblastoma	Medulloblastoma	8.97612
brain_kool	HG-U133_Plus_2	Medulloblastoma	Medulloblastoma	8.91176
brain_fattet	HG-U133_Plus_2	Medulloblastoma	Medulloblastoma	8.88314
brain_fattet	HG-U133_Plus_2	Medulloblastoma	Medulloblastoma	8.87914
brain_fattet	HG-U133_Plus_2	Medulloblastoma	Medulloblastoma	8.84651
brain_fattet	HG-U133_Plus_2	Medulloblastoma	Medulloblastoma	8.79709
brain_thompson	HG-U133A	Medulloblastoma-Anaplastic	Medulloblastoma-Anaplastic	8.69362
brain_kool	HG-U133_Plus_2	Medulloblastoma	Medulloblastoma	8.59364
brain_kool	HG-U133_Plus_2	Medulloblastoma	Medulloblastoma	8.58667
brain_fattet	HG-U133_Plus_2	Medulloblastoma	Medulloblastoma	8.51181
brain_kool	HG-U133_Plus_2	Medulloblastoma	Medulloblastoma	8.35483
brain_kool	HG-U133_Plus_2	Medulloblastoma	Medulloblastoma	8.33504
brain_kool	HG-U133_Plus_2	Medulloblastoma	Medulloblastoma	8.27737
brain_kool	HG-U133_Plus_2	Medulloblastoma	Medulloblastoma	8.21873
brain_fattet	HG-U133_Plus_2	Medulloblastoma	Medulloblastoma	8.07701
brain_thompson	HG-U133A	Medulloblastoma	Medulloblastoma	7.97775
brain_fattet	HG-U133_Plus_2	Medulloblastoma	Medulloblastoma	7.86942
brain_kool	HG-U133_Plus_2	Medulloblastoma	Medulloblastoma	7.76894
brain_thompson	HG-U133A	Medulloblastoma-Anaplastic	Medulloblastoma-Anaplastic	7.50971
breast_richardson	HG-U133_Plus_2	Breast-Basal	Adenocarcinoma-Breast	7.43734
brain_thompson	HG-U133A	Medulloblastoma	Medulloblastoma	7.32547
breast_richardson	HG-U133_Plus_2	Breast-Basal	Adenocarcinoma-Breast	7.31176
brain_kool	HG-U133_Plus_2	Medulloblastoma	Medulloblastoma	7.31008
brain_fattet	HG-U133_Plus_2	Medulloblastoma	Medulloblastoma	7.30986
breast_richardson	HG-U133_Plus_2	Breast-Basal	Adenocarcinoma-Breast	7.29215
brain_kool	HG-U133_Plus_2	Medulloblastoma	Medulloblastoma	7.2917
brain_thompson	HG-U133A	Medulloblastoma-Anaplastic	Medulloblastoma-Anaplastic	7.29049
breast_richardson	HG-U133_Plus_2	Normal Breast	Normal Breast	7.27223
brain_thompson	HG-U133A	Medulloblastoma	Medulloblastoma	7.27111
breast_richardson	HG-U133_Plus_2	Normal Breast	Normal Breast	7.26072
breast_richardson	HG-U133_Plus_2	Normal Breast	Normal Breast	7.25036
breast_richardson	HG-U133_Plus_2	Breast-Non-BLC	Adenocarcinoma-Breast	7.24919
brain_kool	HG-U133_Plus_2	Medulloblastoma	Medulloblastoma	7.24607
brain_thompson	HG-U133A	Medulloblastoma	Medulloblastoma	7.24468
breast_richardson	HG-U133_Plus_2	Breast-Non-BLC	Adenocarcinoma-Breast	7.24045
brain_margareto	HG-U133A_2	Normal Brain	Normal Brain	7.21556
breast_richardson	HG-U133_Plus_2	Breast-Non-BLC	Adenocarcinoma-Breast	7.20552
brain_kool	HG-U133_Plus_2	Medulloblastoma	Medulloblastoma	7.13533
breast_richardson	HG-U133_Plus_2	Breast-Basal	Adenocarcinoma-Breast	7.12056
breast_richardson	HG-U133_Plus_2	Breast-Non-BLC	Adenocarcinoma-Breast	7.1127
breast_richardson	HG-U133_Plus_2	Breast-Basal	Adenocarcinoma-Breast	7.11245
breast_richardson	HG-U133_Plus_2	Breast-Basal	Adenocarcinoma-Breast	7.10878
breast_richardson	HG-U133_Plus_2	Breast-Non-BLC	Adenocarcinoma-Breast	7.1046
breast_richardson	HG-U133_Plus_2	Breast-Basal	Adenocarcinoma-Breast	7.0995
brain_thompson	HG-U133A	Medulloblastoma	Medulloblastoma	7.08806
breast_richardson	HG-U133_Plus_2	Breast-Non-BLC	Adenocarcinoma-Breast	7.08324
breast_richardson	HG-U133_Plus_2	Breast-Non-BLC	Adenocarcinoma-Breast	7.06291
lymphoma_hummel	HG-U133A	Lymphoma-DLBCL	Lymphoma	7.06011
leukemia_soulier	HG-U133A	Leukemia-T-All-Ped	Leukemia	7.05791
brain_thompson	HG-U133A	Medulloblastoma	Medulloblastoma	7.05502
breast_richardson	HG-U133_Plus_2	Breast-Non-BLC	Adenocarcinoma-Breast	7.05371
leukemia_soulier	HG-U133A	Leukemia-T-All-Ped	Leukemia	7.05297
brain_thompson	HG-U133A	Medulloblastoma	Medulloblastoma	7.03361
leukemia_soulier	HG-U133A	Leukemia-T-All	Leukemia	7.03133
leukemia_soulier	HG-U133A	Leukemia-T-All	Leukemia	7.01764
breast_richardson	HG-U133_Plus_2	Breast-Non-BLC	Adenocarcinoma-Breast	7.01631
brain_thompson	HG-U133A	Medulloblastoma	Medulloblastoma	7.00257
breast_richardson	HG-U133_Plus_2	Normal Breast	Normal Breast	7.002
breast_richardson	HG-U133_Plus_2	Breast-Basal	Adenocarcinoma-Breast	6.99676
breast_richardson	HG-U133_Plus_2	Breast-Non-BLC	Adenocarcinoma-Breast	6.99023
thyroid_reyes	HG-U133_Plus_2	Normal Thyroid	Normal Thyroid	6.98342
breast_richardson	HG-U133_Plus_2	Breast-Basal	Adenocarcinoma-Breast	6.98061
breast_richardson	HG-U133_Plus_2	Normal Breast	Normal Breast	6.97751
brain_fattet	HG-U133_Plus_2	Medulloblastoma	Medulloblastoma	6.97636
brain_margareto	HG-U133A_2	Astrocytic Tumor	Astrocytoma NOS	6.97488
leukemia_soulier	HG-U133A	Leukemia-T-All	Leukemia	6.9741
prostate_best	HG-U133A	Prostate-Androgen-Independent	Adenocarcinoma-Prostate	6.97184
breast_richardson	HG-U133_Plus_2	Normal Breast	Normal Breast	6.97064
leukemia_soulier	HG-U133A	Leukemia-T-All-Ped	Leukemia	6.9624
breast_richardson	HG-U133_Plus_2	Breast-Non-BLC	Adenocarcinoma-Breast	6.96236
leukemia_soulier	HG-U133A	Leukemia-T-All-Ped	Leukemia	6.96001
prostate_best	HG-U133A	Prostate-Androgen-Dependent	Adenocarcinoma-Prostate	6.94954
brain_fattet	HG-U133_Plus_2	Medulloblastoma	Medulloblastoma	6.94546
breast_richardson	HG-U133_Plus_2	Breast-Basal	Adenocarcinoma-Breast	6.94283
brain_fattet	HG-U133_Plus_2	Medulloblastoma	Medulloblastoma	6.93754
brain_thompson	HG-U133A	Medulloblastoma-Anaplastic	Medulloblastoma-Anaplastic	6.9311
prostate_best	HG-U133A	Prostate-Androgen-Dependent	Adenocarcinoma-Prostate	6.93008
brain_thompson	HG-U133A	Medulloblastoma	Medulloblastoma	6.92041
breast_richardson	HG-U133_Plus_2	Breast-BRCA1	Adenocarcinoma-Breast	6.91507
breast_richardson	HG-U133_Plus_2	Breast-Basal	Adenocarcinoma-Breast	6.90942
lymphoma_hummel	HG-U133A	Lymphoma-DLBCL	Lymphoma	6.90179
brain_thompson	HG-U133A	Medulloblastoma-Desmoplastic	Medulloblastoma-Desmoplastic	6.90112
leukemia_soulier	HG-U133A	Leukemia-T-All	Leukemia	6.88955
leukemia_soulier	HG-U133A	Leukemia-T-All-Ped	Leukemia	6.88666
leukemia_soulier	HG-U133A	Leukemia-T-All	Leukemia	6.88565
breast_richardson	HG-U133_Plus_2	Breast-Non-BLC	Adenocarcinoma-Breast	6.8836
leukemia_soulier	HG-U133A	Leukemia-T-All-Ped	Leukemia	6.88327
brain_thompson	HG-U133A	Medulloblastoma	Medulloblastoma	6.88128
breast_richardson	HG-U133_Plus_2	Breast-BRCA1	Adenocarcinoma-Breast	6.86965
brain_thompson	HG-U133A	Medulloblastoma-Desmoplastic	Medulloblastoma-Desmoplastic	6.85612
leukemia_soulier	HG-U133A	Leukemia-T-All	Leukemia	6.84467
prostate_best	HG-U133A	Prostate-Androgen-Dependent	Adenocarcinoma-Prostate	6.84313
breast_richardson	HG-U133_Plus_2	Breast-Non-BLC	Adenocarcinoma-Breast	6.84312
leukemia_soulier	HG-U133A	Leukemia-T-All	Leukemia	6.84241
prostate_best	HG-U133A	Prostate-Androgen-Dependent	Adenocarcinoma-Prostate	6.84237
brain_thompson	HG-U133A	Medulloblastoma-Anaplastic	Medulloblastoma-Anaplastic	6.84084
leukemia_soulier	HG-U133A	Leukemia-T-All	Leukemia	6.84001
leukemia_soulier	HG-U133A	Leukemia-T-All-Ped	Leukemia	6.83038
leukemia_soulier	HG-U133A	Leukemia-T-All	Leukemia	6.81356
leukemia_soulier	HG-U133A	Leukemia-T-All-Ped	Leukemia	6.81205
brain_margareto	HG-U133A_2	Glioblastoma	Glioblastoma	6.8043
leukemia_soulier	HG-U133A	Leukemia-T-All-Ped	Leukemia	6.80224
brain_thompson	HG-U133A	Medulloblastoma-Desmoplastic	Medulloblastoma-Desmoplastic	6.80105
leukemia_soulier	HG-U133A	Leukemia-T-All-Ped	Leukemia	6.80031
brain_thompson	HG-U133A	Medulloblastoma-Desmoplastic	Medulloblastoma-Desmoplastic	6.79747
prostate_best	HG-U133A	Prostate-Androgen-Dependent	Adenocarcinoma-Prostate	6.79232
lymphoma_piccaluga	HG-U133_Plus_2	Lymphoma-Perhiperal T-Cell	Lymphoma	6.79162
leukemia_ross1	HG-U133A	Leukemia-B-All	Leukemia	6.78731
leukemia_soulier	HG-U133A	Leukemia-T-All	Leukemia	6.78564
leukemia_soulier	HG-U133A	Leukemia-T-All-Ped	Leukemia	6.78065
prostate_best	HG-U133A	Prostate-Androgen-Dependent	Adenocarcinoma-Prostate	6.77535
breast_richardson	HG-U133_Plus_2	Breast-Non-BLC	Adenocarcinoma-Breast	6.77501
leukemia_soulier	HG-U133A	Leukemia-T-All	Leukemia	6.77463
lymphoma_hummel	HG-U133A	Lymphoma-BL	Lymphoma	6.77147
prostate_best	HG-U133A	Prostate-Androgen-Independent	Adenocarcinoma-Prostate	6.76927
leukemia_soulier	HG-U133A	Leukemia-T-All-Ped	Leukemia	6.76925
leukemia_soulier	HG-U133A	Leukemia-T-All-Ped	Leukemia	6.76771
leukemia_soulier	HG-U133A	Leukemia-T-All-Ped	Leukemia	6.76384
leukemia_soulier	HG-U133A	Leukemia-T-All	Leukemia	6.76268
leukemia_soulier	HG-U133A	pediatric T-ALL	Leukemia	6.75958
breast_richardson	HG-U133_Plus_2	Breast-Basal	Adenocarcinoma-Breast	6.75877
breast_richardson	HG-U133_Plus_2	Breast-Basal	Adenocarcinoma-Breast	6.75813
thyroid_reyes	HG-U133_Plus_2	Normal Thyroid	Normal Thyroid	6.75661
brain_thompson	HG-U133A	Medulloblastoma-Desmoplastic	Medulloblastoma-Desmoplastic	6.75486
breast_richardson	HG-U133_Plus_2	Normal Breast	Normal Breast	6.75132
leukemia_soulier	HG-U133A	Leukemia-T-All-Ped	Leukemia	6.75042
leukemia_soulier	HG-U133A	Leukemia-T-All-Ped	Leukemia	6.74716
prostate_best	HG-U133A	Prostate-Androgen-Dependent	Adenocarcinoma-Prostate	6.74392
kidney_lenburg	HG-U133A	Renal-Clear Cell	Adenocarcinoma-Kidney	6.74385
leukemia_soulier	HG-U133A	Leukemia-T-All-Ped	Leukemia	6.74206
brain_thompson	HG-U133A	Medulloblastoma	Medulloblastoma	6.73982
brain_kool	HG-U133_Plus_2	Medulloblastoma	Medulloblastoma	6.73907
breast_richardson	HG-U133_Plus_2	Breast-Basal	Adenocarcinoma-Breast	6.73466
prostate_best	HG-U133A	Prostate-Androgen-Dependent	Adenocarcinoma-Prostate	6.72868
brain_kool	HG-U133_Plus_2	Medulloblastoma	Medulloblastoma	6.72793
leukemia_soulier	HG-U133A	Leukemia-T-All	Leukemia	6.72494
prostate_varambally	HG-U133_Plus_2	Prostate-Metastatic	Adenocarcinoma-Prostate	6.72321
thyroid_reyes	HG-U133_Plus_2	Thyroid-Papillary	Adenocarcinoma-Thyroid	6.72129
leukemia_soulier	HG-U133A	Leukemia-T-All	Leukemia	6.72106
prostate_best	HG-U133A	Prostate-Androgen-Independent	Adenocarcinoma-Prostate	6.72035
brain_thompson	HG-U133A	Medulloblastoma	Medulloblastoma	6.71925
leukemia_soulier	HG-U133A	Leukemia-T-All-Ped	Leukemia	6.71592
leukemia_soulier	HG-U133A	Leukemia-T-All-Ped	Leukemia	6.7129
prostate_best	HG-U133A	Prostate-Androgen-Dependent	Adenocarcinoma-Prostate	6.71129
prostate_best	HG-U133A	Prostate-Androgen-Independent	Adenocarcinoma-Prostate	6.71115
leukemia_soulier	HG-U133A	Leukemia-T-All-Ped	Leukemia	6.70798
brain_thompson	HG-U133A	Medulloblastoma	Medulloblastoma	6.70311
leukemia_soulier	HG-U133A	Leukemia-T-All	Leukemia	6.70235
brain_thompson	HG-U133A	Medulloblastoma-Anaplastic	Medulloblastoma-Anaplastic	6.7022
leukemia_soulier	HG-U133A	Leukemia-T-All-Ped	Leukemia	6.69925
leukemia_soulier	HG-U133A	Leukemia-T-All	Leukemia	6.69517
prostate_best	HG-U133A	Prostate-Androgen-Independent	Adenocarcinoma-Prostate	6.69368
leukemia_soulier	HG-U133A	Leukemia-T-All-Ped	Leukemia	6.68984
lymphoma_hummel	HG-U133A	Lymphoma-DLBCL	Lymphoma	6.68614
lung_lu	HG-U133A	Lung-Squamous	Squamous Carcinoma-Lung	6.68401
leukemia_soulier	HG-U133A	Leukemia-T-All	Leukemia	6.68292
lymphoma_hummel	HG-U133A	Lymphoma-B-NHL	Lymphoma	6.68252
lymphoma_hummel	HG-U133A	Lymphoma-B-NHL	Lymphoma	6.68189
brain_fattet	HG-U133_Plus_2	Medulloblastoma	Medulloblastoma	6.67792
leukemia_soulier	HG-U133A	Leukemia-T-All-Ped	Leukemia	6.67765
leukemia_soulier	HG-U133A	Leukemia-T-All-Ped	Leukemia	6.67381
leukemia_soulier	HG-U133A	Leukemia-T-All-Ped	Leukemia	6.67237
brain_thompson	HG-U133A	Medulloblastoma-Desmoplastic	Medulloblastoma-Desmoplastic	6.67064
leukemia_soulier	HG-U133A	Leukemia-T-All	Leukemia	6.67004
brain_thompson	HG-U133A	Medulloblastoma-Desmoplastic	Medulloblastoma-Desmoplastic	6.66775
leukemia_soulier	HG-U133A	Leukemia-T-All	Leukemia	6.66605
pancreas_grutzmann	HG-U133A	Normal Pancreas	Normal Pancreas	6.66477
breast_richardson	HG-U133_Plus_2	Breast-Non-BLC	Adenocarcinoma-Breast	6.65898
breast_richardson	HG-U133_Plus_2	Breast-Basal	Adenocarcinoma-Breast	6.65894
brain_kool	HG-U133_Plus_2	Medulloblastoma	Medulloblastoma	6.65721
breast_richardson	HG-U133_Plus_2	Breast-Non-BLC	Adenocarcinoma-Breast	6.65622
breast_richardson	HG-U133_Plus_2	Breast-Non-BLC	Adenocarcinoma-Breast	6.65361
lymphoma_hummel	HG-U133A	Lymphoma-DLBCL	Lymphoma	6.65068
leukemia_soulier	HG-U133A	Leukemia-T-All	Leukemia	6.64854
leukemia_soulier	HG-U133A	Leukemia-T-All	Leukemia	6.64843
brain_kool	HG-U133_Plus_2	Medulloblastoma	Medulloblastoma	6.64698
pancreas_grutzmann	HG-U133A	Pancreas-Cancer	Adenocarcinoma-Pancreas	6.64554
brain_thompson	HG-U133A	Medulloblastoma-Desmoplastic	Medulloblastoma-Desmoplastic	6.64385
breast_richardson	HG-U133_Plus_2	Breast-Basal	Adenocarcinoma-Breast	6.64287
thyroid_reyes	HG-U133_Plus_2	Normal Thyroid	Normal Thyroid	6.64286
breast_richardson	HG-U133_Plus_2	Breast-Non-BLC	Adenocarcinoma-Breast	6.6426
lymphoma_hummel	HG-U133A	Lymphoma-DLBCL	Lymphoma	6.63671
cervical_bachtiary	HG-U133_Plus_2	Cervical-Squamous Carcinoma	Squamous Carcinoma-Cervix	6.63393
lymphoma_hummel	HG-U133A	Lymphoma-DLBCL	Lymphoma	6.63095
prostate_best	HG-U133A	Prostate-Androgen-Independent	Adenocarcinoma-Prostate	6.62926
prostate_best	HG-U133A	Prostate-Androgen-Independent	Adenocarcinoma-Prostate	6.62921
leukemia_soulier	HG-U133A	Leukemia-T-All-Ped	Leukemia	6.62352
leukemia_soulier	HG-U133A	Leukemia-T-All	Leukemia	6.62189
brain_thompson	HG-U133A	Medulloblastoma	Medulloblastoma	6.62094
leukemia_soulier	HG-U133A	Leukemia-T-All-Ped	Leukemia	6.61733
prostate_best	HG-U133A	Prostate-Androgen-Independent	Adenocarcinoma-Prostate	6.61552
lymphoma_hummel	HG-U133A	Lymphoma-DLBCL	Lymphoma	6.61342
brain_kool	HG-U133_Plus_2	Medulloblastoma	Medulloblastoma	6.61297
leukemia_soulier	HG-U133A	Leukemia-T-All-Ped	Leukemia	6.61202
thyroid_reyes	HG-U133_Plus_2	Thyroid-Papillary	Adenocarcinoma-Thyroid	6.60988
brain_thompson	HG-U133A	Medulloblastoma-Anaplastic	Medulloblastoma-Anaplastic	6.60913
leukemia_soulier	HG-U133A	Leukemia-T-All	Leukemia	6.60354
leukemia_soulier	HG-U133A	Leukemia-T-All	Leukemia	6.60269
cervical_bachtiary	HG-U133_Plus_2	Cervical-Squamous Carcinoma	Squamous Carcinoma-Cervix	6.60102
lymphoma_hummel	HG-U133A	Lymphoma-BL	Lymphoma	6.60048
leukemia_soulier	HG-U133A	Leukemia-T-All	Leukemia	6.59904
breast_richardson	HG-U133_Plus_2	Breast-Non-BLC	Adenocarcinoma-Breast	6.5988
leukemia_soulier	HG-U133A	Leukemia-T-All	Leukemia	6.59843
leukemia_mcelwaine	HG-U133A	Downs-AMKL	Leukemia	6.59755
leukemia_soulier	HG-U133A	Leukemia-T-All-Ped	Leukemia	6.59671
prostate_best	HG-U133A	Prostate-Androgen-Dependent	Adenocarcinoma-Prostate	6.59604
kidney_lenburg	HG-U133A	Renal-Clear Cell	Adenocarcinoma-Kidney	6.59527
brain_thompson	HG-U133A	Medulloblastoma-Desmoplastic	Medulloblastoma-Desmoplastic	6.59525
cervical_bachtiary	HG-U133_Plus_2	Cervical-Squamous Carcinoma	Squamous Carcinoma-Cervix	6.59128
lymphoma_hummel	HG-U133A	Lymphoma-DLBCL	Lymphoma	6.59016
leukemia_soulier	HG-U133A	Leukemia-T-All-Ped	Leukemia	6.5891
leukemia_soulier	HG-U133A	Leukemia-T-All	Leukemia	6.58908
leukemia_soulier	HG-U133A	Leukemia-T-All-Ped	Leukemia	6.58842
brain_margareto	HG-U133A_2	Normal Brain	Normal Brain	6.58558
brain_thompson	HG-U133A	Medulloblastoma	Medulloblastoma	6.58426
brain_kool	HG-U133_Plus_2	Medulloblastoma	Medulloblastoma	6.5802
kidney_lenburg	HG-U133A	Renal-Clear Cell	Adenocarcinoma-Kidney	6.58015
leukemia_soulier	HG-U133A	Leukemia-T-All-Ped	Leukemia	6.5762
brain_margareto	HG-U133A_2	Glioblastoma	Glioblastoma	6.57415
lymphoma_hummel	HG-U133A	Lymphoma-DLBCL	Lymphoma	6.56916
prostate_best	HG-U133A	Prostate-Androgen-Independent	Adenocarcinoma-Prostate	6.56807
brain_kool	HG-U133_Plus_2	Medulloblastoma	Medulloblastoma	6.56688
breast_richardson	HG-U133_Plus_2	Breast-Basal	Adenocarcinoma-Breast	6.56388
brain_thompson	HG-U133A	Medulloblastoma-Anaplastic	Medulloblastoma-Anaplastic	6.56334
lymphoma_hummel	HG-U133A	Lymphoma-DLBCL	Lymphoma	6.56001
brain_thompson	HG-U133A	Medulloblastoma-Desmoplastic	Medulloblastoma-Desmoplastic	6.55903
lymphoma_hummel	HG-U133A	Lymphoma-DLBCL	Lymphoma	6.55868
leukemia_soulier	HG-U133A	Leukemia-T-All-Ped	Leukemia	6.55829
leukemia_soulier	HG-U133A	Leukemia-T-All	Leukemia	6.55823
prostate_best	HG-U133A	Prostate-Androgen-Independent	Adenocarcinoma-Prostate	6.55554
leukemia_soulier	HG-U133A	Leukemia-T-All-Ped	Leukemia	6.55476
cervical_bachtiary	HG-U133_Plus_2	Cervical-Squamous Carcinoma	Squamous Carcinoma-Cervix	6.55372
brain_thompson	HG-U133A	Medulloblastoma-Anaplastic	Medulloblastoma-Anaplastic	6.55339
lymphoma_hummel	HG-U133A	Lymphoma-DLBCL	Lymphoma	6.55032
lymphoma_hummel	HG-U133A	Lymphoma-DLBCL	Lymphoma	6.5498
lymphoma_piccaluga	HG-U133_Plus_2	Lymphoma-Anaplastic	Lymphoma	6.5495
brain_kool	HG-U133_Plus_2	Medulloblastoma	Medulloblastoma	6.54945
leukemia_soulier	HG-U133A	Normal Thymus	Normal Thymus	6.54668
leukemia_ross1	HG-U133A	Leukemia-B-All	Leukemia	6.54263
leukemia_soulier	HG-U133A	Leukemia-T-All	Leukemia	6.54205
brain_margareto	HG-U133A_2	Normal Brain	Normal Brain	6.54163
brain_thompson	HG-U133A	Medulloblastoma	Medulloblastoma	6.54038
lymphoma_piccaluga	HG-U133_Plus_2	Lymphoma-Angioimmunoblastic	Lymphoma	6.53406
breast_richardson	HG-U133_Plus_2	Breast-Basal	Adenocarcinoma-Breast	6.53381
brain_margareto	HG-U133A_2	Glioblastoma	Glioblastoma	6.52787
leukemia_soulier	HG-U133A	Leukemia-T-All-Ped	Leukemia	6.52557
lymphoma_hummel	HG-U133A	Lymphoma-DLBCL	Lymphoma	6.52259
leukemia_teuffel	HG-U133A	Leukemia-B-All	Leukemia	6.51976
lymphoma_hummel	HG-U133A	Lymphoma-DLBCL	Lymphoma	6.51773
lymphoma_piccaluga	HG-U133_Plus_2	Lymphoma-Perhiperal T-Cell	Lymphoma	6.51245
brain_fattet	HG-U133_Plus_2	Medulloblastoma	Medulloblastoma	6.51099
leukemia_soulier	HG-U133A	Leukemia-T-All-Ped	Leukemia	6.51056
lymphoma_hummel	HG-U133A	Lymphoma-DLBCL	Lymphoma	6.50706
brain_fattet	HG-U133_Plus_2	Medulloblastoma	Medulloblastoma	6.50242
brain_thompson	HG-U133A	Medulloblastoma-Desmoplastic	Medulloblastoma-Desmoplastic	6.50052
leukemia_ross2	HG-U133A	Leukemia-AML-Ped	Leukemia	6.49975
leukemia_ross2	HG-U133A	Leukemia-AML	Leukemia	6.49787
leukemia_teuffel	HG-U133A	Leukemia-B-All	Leukemia	6.49608
lymphoma_hummel	HG-U133A	Lymphoma-DLBCL	Lymphoma	6.49499
brain_margareto	HG-U133A_2	Astrocytic Tumor	Astrocytoma NOS	6.49399
leukemia_soulier	HG-U133A	Leukemia-T-All-Ped	Leukemia	6.48934
cervical_bachtiary	HG-U133_Plus_2	Cervical-Squamous Carcinoma	Squamous Carcinoma-Cervix	6.48928
leukemia_soulier	HG-U133A	Leukemia-T-All	Leukemia	6.4859
lymphoma_hummel	HG-U133A	Lymphoma-B-NHL	Lymphoma	6.48571
lung_lu	HG-U133A	Lung-Squamous	Squamous Carcinoma-Lung	6.48442
brain_fattet	HG-U133_Plus_2	Medulloblastoma	Medulloblastoma	6.4831
leukemia_soulier	HG-U133A	Leukemia-T-All-Ped	Leukemia	6.4807
leukemia_soulier	HG-U133A	Leukemia-T-All	Leukemia	6.47931
lymphoma_hummel	HG-U133A	Lymphoma-DLBCL	Lymphoma	6.4789
leukemia_teuffel	HG-U133A	Leukemia-B-All	Leukemia	6.47598
brain_thompson	HG-U133A	Medulloblastoma-Desmoplastic	Medulloblastoma-Desmoplastic	6.47584
brain_fattet	HG-U133_Plus_2	Medulloblastoma	Medulloblastoma	6.47244
leukemia_soulier	HG-U133A	Leukemia-T-All-Ped	Leukemia	6.46533
leukemia_soulier	HG-U133A	Leukemia-T-All-Ped	Leukemia	6.46483
thyroid_reyes	HG-U133_Plus_2	Normal Thyroid	Normal Thyroid	6.46453
lymphoma_piccaluga	HG-U133_Plus_2	Lymphoma-Angioimmunoblastic	Lymphoma	6.46372
cervical_bachtiary	HG-U133_Plus_2	Cervical-Squamous Carcinoma	Squamous Carcinoma-Cervix	6.46279
leukemia_soulier	HG-U133A	Leukemia-T-All-Ped	Leukemia	6.46267
thyroid_reyes	HG-U133_Plus_2	Normal Thyroid	Normal Thyroid	6.46238
cervical_bachtiary	HG-U133_Plus_2	Cervical-Squamous Carcinoma	Squamous Carcinoma-Cervix	6.45981
lymphoma_hummel	HG-U133A	Lymphoma-B-NHL	Lymphoma	6.45281
leukemia_ross1	HG-U133A	Leukemia-B-All	Leukemia	6.45103
lymphoma_hummel	HG-U133A	Lymphoma-DLBCL	Lymphoma	6.44984
leukemia_soulier	HG-U133A	Leukemia-T-All	Leukemia	6.44941
leukemia_soulier	HG-U133A	Leukemia-T-All-Ped	Leukemia	6.44791
leukemia_soulier	HG-U133A	Leukemia-T-All-Ped	Leukemia	6.4473
leukemia_teuffel	HG-U133A	Leukemia-B-All	Leukemia	6.44718
lymphoma_hummel	HG-U133A	Lymphoma-DLBCL	Lymphoma	6.44705
leukemia_soulier	HG-U133A	Leukemia-T-All-Ped	Leukemia	6.44586
leukemia_mcelwaine	HG-U133A	Downs-AMKL	Leukemia	6.44523
thyroid_reyes	HG-U133_Plus_2	Thyroid-Papillary	Adenocarcinoma-Thyroid	6.44421
leukemia_ross1	HG-U133A	Leukemia-B-All	Leukemia	6.44277
leukemia_soulier	HG-U133A	Leukemia-T-All-Ped	Leukemia	6.44239
brain_macdonald2	HG_U95Av2	Glioblastoma	Glioblastoma	6.44203
lymphoma_hummel	HG-U133A	Lymphoma-B-NHL	Lymphoma	6.44131
lung_lu	HG-U133A	Lung-Squamous	Squamous Carcinoma-Lung	6.43994
thyroid_reyes	HG-U133_Plus_2	Thyroid-Papillary	Adenocarcinoma-Thyroid	6.43978
leukemia_soulier	HG-U133A	Leukemia-T-All-Ped	Leukemia	6.43845
leukemia_soulier	HG-U133A	Leukemia-T-All-Ped	Leukemia	6.43643
lymphoma_hummel	HG-U133A	Lymphoma-DLBCL	Lymphoma	6.4334
lymphoma_hummel	HG-U133A	Lymphoma-DLBCL	Lymphoma	6.43322
leukemia_ross2	HG-U133A	Leukemia-AML-Ped	Leukemia	6.43258
kidney_lenburg	HG-U133A	Normal Renal Epithelium	Normal Kidney	6.43119
leukemia_ross2	HG-U133A	Leukemia-AML	Leukemia	6.43097
leukemia_teuffel	HG-U133A	Leukemia-B-All	Leukemia	6.42703
thyroid_reyes	HG-U133_Plus_2	Thyroid-Papillary	Adenocarcinoma-Thyroid	6.42626
kidney_lenburg	HG-U133A	Renal-Clear Cell	Adenocarcinoma-Kidney	6.42533
leukemia_ross2	HG-U133A	Leukemia-AML-Ped	Leukemia	6.42489
lymphoma_piccaluga	HG-U133_Plus_2	Lymphoma-Perhiperal T-Cell	Lymphoma	6.42332
leukemia_soulier	HG-U133A	Leukemia-T-All-Ped	Leukemia	6.42166
lymphoma_piccaluga	HG-U133_Plus_2	Lymphoma-Perhiperal T-Cell	Lymphoma	6.42129
leukemia_teuffel	HG-U133A	Leukemia-B-All	Leukemia	6.42024
breast_richardson	HG-U133_Plus_2	Breast-Non-BLC	Adenocarcinoma-Breast	6.41727
lymphoma_hummel	HG-U133A	Lymphoma-DLBCL	Lymphoma	6.41606
cervical_bachtiary	HG-U133_Plus_2	Cervical-Squamous Carcinoma	Squamous Carcinoma-Cervix	6.41603
brain_kool	HG-U133_Plus_2	Medulloblastoma	Medulloblastoma	6.41545
leukemia_mcelwaine	HG-U133A	Downs-AMKL	Leukemia	6.41521
leukemia_teuffel	HG-U133A	Leukemia-B-All	Leukemia	6.41476
brain_fattet	HG-U133_Plus_2	Medulloblastoma	Medulloblastoma	6.41382
thyroid_vasko	HG-U133_Plus_2	Thyroid-Metastatic	Adenocarcinoma-Thyroid	6.413
leukemia_soulier	HG-U133A	Leukemia-T-All	Leukemia	6.41117
brain_fattet	HG-U133_Plus_2	Medulloblastoma	Medulloblastoma	6.41104
thyroid_vasko	HG-U133_Plus_2	Normal Thyroid	Normal Thyroid	6.40976
leukemia_soulier	HG-U133A	Leukemia-T-All-Ped	Leukemia	6.40603
kidney_lenburg	HG-U133A	Normal Renal Epithelium	Normal Kidney	6.406
leukemia_soulier	HG-U133A	Leukemia-T-All	Leukemia	6.4059
lymphoma_hummel	HG-U133A	Lymphoma-DLBCL	Lymphoma	6.40456
cervical_bachtiary	HG-U133_Plus_2	Cervical-Squamous Carcinoma	Squamous Carcinoma-Cervix	6.40333
brain_thompson	HG-U133A	Medulloblastoma	Medulloblastoma	6.40229
leukemia_soulier	HG-U133A	Leukemia-T-All-Ped	Leukemia	6.40102
kidney_lenburg	HG-U133A	Renal-Clear Cell	Adenocarcinoma-Kidney	6.40002
kidney_lenburg	HG-U133A	Normal Renal Epithelium	Normal Kidney	6.39933
lung_lu	HG-U133A	Lung-Squamous	Squamous Carcinoma-Lung	6.3981
leukemia_ross1	HG-U133A	Leukemia-B-All	Leukemia	6.39306
leukemia_soulier	HG-U133A	Leukemia-T-All	Leukemia	6.38995
kidney_lenburg	HG-U133A	Renal-Clear Cell	Adenocarcinoma-Kidney	6.3899
lung_lu	HG-U133A	Lung-Squamous	Squamous Carcinoma-Lung	6.38913
kidney_lenburg	HG-U133A	Normal Renal Epithelium	Normal Kidney	6.38702
brain_fattet	HG-U133_Plus_2	Medulloblastoma	Medulloblastoma	6.38699
brain_kool	HG-U133_Plus_2	Medulloblastoma	Medulloblastoma	6.38558
thyroid_reyes	HG-U133_Plus_2	Thyroid-Papillary	Adenocarcinoma-Thyroid	6.38472
lymphoma_hummel	HG-U133A	Lymphoma-DLBCL	Lymphoma	6.38453
lymphoma_hummel	HG-U133A	Lymphoma-DLBCL	Lymphoma	6.38375
lymphoma_hummel	HG-U133A	Lymphoma-DLBCL	Lymphoma	6.38328
leukemia_ross2	HG-U133A	Leukemia-AML-Ped	Leukemia	6.38155
cervical_bachtiary	HG-U133_Plus_2	Cervical-Squamous Carcinoma	Squamous Carcinoma-Cervix	6.37938
kidney_lenburg	HG-U133A	Renal-Clear Cell	Adenocarcinoma-Kidney	6.37895
lymphoma_hummel	HG-U133A	Lymphoma-DLBCL	Lymphoma	6.37827
cervical_bachtiary	HG-U133_Plus_2	Cervical-Squamous Carcinoma	Squamous Carcinoma-Cervix	6.37253
leukemia_teuffel	HG-U133A	Leukemia-B-All	Leukemia	6.37238
leukemia_ross2	HG-U133A	Leukemia-AML	Leukemia	6.37125
brain_kool	HG-U133_Plus_2	Medulloblastoma	Medulloblastoma	6.36822
esophagus_kimchi	HG-U133A	Normal Esophagus	Normal Esophagus	6.36389
lymphoma_hummel	HG-U133A	Lymphoma-DLBCL	Lymphoma	6.36062
kidney_lenburg	HG-U133A	Renal-Clear Cell	Adenocarcinoma-Kidney	6.36036
lung_lu	HG-U133A	Lung-Squamous	Squamous Carcinoma-Lung	6.35815
lung_lu	HG-U133A	Lung-Squamous	Squamous Carcinoma-Lung	6.35726
brain_thompson	HG-U133A	Medulloblastoma-Desmoplastic	Medulloblastoma-Desmoplastic	6.35704
lymphoma_hummel	HG-U133A	Lymphoma-DLBCL	Lymphoma	6.35673
kidney_lenburg	HG-U133A	Normal Renal Epithelium	Normal Kidney	6.35455
lymphoma_hummel	HG-U133A	Lymphoma-BL	Lymphoma	6.353
leukemia_soulier	HG-U133A	Leukemia-T-All	Leukemia	6.35246
lymphoma_hummel	HG-U133A	Lymphoma-DLBCL	Lymphoma	6.35026
brain_fattet	HG-U133_Plus_2	Medulloblastoma	Medulloblastoma	6.35018
brain_fattet	HG-U133_Plus_2	Medulloblastoma	Medulloblastoma	6.34902
kidney_lenburg	HG-U133A	Normal Renal Epithelium	Normal Kidney	6.34851
lymphoma_hummel	HG-U133A	Lymphoma-DLBCL	Lymphoma	6.34822
lung_lu	HG-U133A	Lung-Squamous	Squamous Carcinoma-Lung	6.34712
leukemia_ross1	HG-U133A	Leukemia-B-All	Leukemia	6.34502
prostate_varambally	HG-U133_Plus_2	Prostate-Primary	Adenocarcinoma-Prostate	6.345
lymphoma_hummel	HG-U133A	Lymphoma-DLBCL	Lymphoma	6.34462
lymphoma_hummel	HG-U133A	Lymphoma-BL	Lymphoma	6.34415
thyroid_vasko	HG-U133_Plus_2	Thyroid-Primary	Adenocarcinoma-Thyroid	6.34354
lymphoma_piccaluga	HG-U133_Plus_2	Lymphoma-Perhiperal T-Cell	Lymphoma	6.34322
lymphoma_hummel	HG-U133A	Lymphoma-DLBCL	Lymphoma	6.34267
leukemia_ross2	HG-U133A	Leukemia-AML-Ped	Leukemia	6.34235
lymphoma_hummel	HG-U133A	Lymphoma-DLBCL	Lymphoma	6.3417
lymphoma_hummel	HG-U133A	Lymphoma-DLBCL	Lymphoma	6.3385
brain_fattet	HG-U133_Plus_2	Medulloblastoma	Medulloblastoma	6.33778
thyroid_reyes	HG-U133_Plus_2	Thyroid-Papillary	Adenocarcinoma-Thyroid	6.33734
lymphoma_hummel	HG-U133A	Lymphoma-DLBCL	Lymphoma	6.33433
lymphoma_hummel	HG-U133A	Lymphoma-DLBCL	Lymphoma	6.33302
lymphoma_hummel	HG-U133A	Lymphoma-DLBCL	Lymphoma	6.33226
lymphoma_hummel	HG-U133A	Lymphoma-DLBCL	Lymphoma	6.33135
leukemia_ross2	HG-U133A	Leukemia-AML-Ped	Leukemia	6.32983
kidney_lenburg	HG-U133A	Normal Renal Epithelium	Normal Kidney	6.32794
lymphoma_hummel	HG-U133A	Lymphoma-DLBCL	Lymphoma	6.32698
lymphoma_hummel	HG-U133A	Lymphoma-DLBCL	Lymphoma	6.32658
lung_lu	HG-U133A	Lung-Squamous	Squamous Carcinoma-Lung	6.32576
leukemia_ross2	HG-U133A	Leukemia-AML	Leukemia	6.32568
lymphoma_hummel	HG-U133A	Lymphoma-DLBCL	Lymphoma	6.3252
cervical_bachtiary	HG-U133_Plus_2	Cervical-Squamous Carcinoma	Squamous Carcinoma-Cervix	6.32506
leukemia_mcelwaine	HG-U133A	Normal Control	Normal Bone Marrow	6.32503
lung_lu	HG-U133A	Lung-Squamous	Squamous Carcinoma-Lung	6.32395
leukemia_ross2	HG-U133A	Leukemia-AML-Ped	Leukemia	6.32228
lymphoma_hummel	HG-U133A	Lymphoma-DLBCL	Lymphoma	6.32019
lymphoma_piccaluga	HG-U133_Plus_2	Lymphoma-Perhiperal T-Cell	Lymphoma	6.31967
brain_fattet	HG-U133_Plus_2	Medulloblastoma	Medulloblastoma	6.31659
leukemia_ross2	HG-U133A	Leukemia-AML-Ped	Leukemia	6.31525
lymphoma_hummel	HG-U133A	Lymphoma-B-NHL	Lymphoma	6.31442
prostate_varambally	HG-U133_Plus_2	Prostate-Metastatic	Adenocarcinoma-Prostate	6.31408
lymphoma_hummel	HG-U133A	Lymphoma-BL	Lymphoma	6.31376
lymphoma_hummel	HG-U133A	Lymphoma-DLBCL	Lymphoma	6.31306
lymphoma_hummel	HG-U133A	Lymphoma-BL	Lymphoma	6.31172
lung_lu	HG-U133A	Lung-Squamous	Squamous Carcinoma-Lung	6.31001
lung_lu	HG-U133A	Lung-Squamous	Squamous Carcinoma-Lung	6.30959
leukemia_teuffel	HG-U133A	Leukemia-B-All	Leukemia	6.30901
leukemia_ross2	HG-U133A	Leukemia-AML-Ped	Leukemia	6.30796
lymphoma_hummel	HG-U133A	Lymphoma-DLBCL	Lymphoma	6.30777
lymphoma_hummel	HG-U133A	Lymphoma-DLBCL	Lymphoma	6.30773
lymphoma_hummel	HG-U133A	Lymphoma-DLBCL	Lymphoma	6.30705
cervical_bachtiary	HG-U133_Plus_2	Cervical-Squamous Carcinoma	Squamous Carcinoma-Cervix	6.3059
lymphoma_hummel	HG-U133A	Lymphoma-BL	Lymphoma	6.30521
brain_kool	HG-U133_Plus_2	Medulloblastoma	Medulloblastoma	6.30367
leukemia_soulier	HG-U133A	Leukemia-T-All-Ped	Leukemia	6.30336
sarcoma_schafer	HG-U133A	Rabdomyosarcoma-Alveolar	Sarcoma-Rhabdomyosarcoma	6.30261
sarcoma_wachtel	HG-U133A	Rabdomyosarcoma-Alveolar	Sarcoma-Rhabdomyosarcoma	6.30261
leukemia_teuffel	HG-U133A	Leukemia-B-All	Leukemia	6.30236
ovary_hendrix	HG-U133A	Ovarian-Serous	Adenocarcinoma-Ovarian	6.30141
lung_lu	HG-U133A	Lung-Squamous	Squamous Carcinoma-Lung	6.30087
lymphoma_hummel	HG-U133A	Lymphoma-DLBCL	Lymphoma	6.30079
leukemia_ross2	HG-U133A	Leukemia-AML	Leukemia	6.30039
lung_lu	HG-U133A	Lung-Squamous	Squamous Carcinoma-Lung	6.30021
leukemia_ross1	HG-U133A	Leukemia-B-All	Leukemia	6.29997
leukemia_ross2	HG-U133A	Leukemia-AML-Ped	Leukemia	6.29964
lymphoma_hummel	HG-U133A	Lymphoma-DLBCL	Lymphoma	6.29881
lymphoma_hummel	HG-U133A	Lymphoma-DLBCL	Lymphoma	6.29874
lymphoma_hummel	HG-U133A	Lymphoma-DLBCL	Lymphoma	6.29806
thyroid_reyes	HG-U133_Plus_2	Normal Thyroid	Normal Thyroid	6.29741
brain_kool	HG-U133_Plus_2	Medulloblastoma	Medulloblastoma	6.29642
lymphoma_hummel	HG-U133A	Lymphoma-B-NHL	Lymphoma	6.29615
prostate_varambally	HG-U133_Plus_2	Normal Prostate	Normal Prostate	6.29606
leukemia_ross2	HG-U133A	Leukemia-AML-Ped	Leukemia	6.29595
leukemia_ross1	HG-U133A	Leukemia-T-All	Leukemia	6.29557
lymphoma_hummel	HG-U133A	Lymphoma-DLBCL	Lymphoma	6.2949
leukemia_teuffel	HG-U133A	Leukemia-B-All	Leukemia	6.29412
leukemia_ross2	HG-U133A	Leukemia-AML-Ped	Leukemia	6.29266
lymphoma_hummel	HG-U133A	Lymphoma-DLBCL	Lymphoma	6.29139
thyroid_reyes	HG-U133_Plus_2	Normal Thyroid	Normal Thyroid	6.2913
lymphoma_hummel	HG-U133A	Lymphoma-DLBCL	Lymphoma	6.29077
kidney_lenburg	HG-U133A	Normal Renal Epithelium	Normal Kidney	6.29029
leukemia_ross2	HG-U133A	Leukemia-AML-Ped	Leukemia	6.28469
lymphoma_hummel	HG-U133A	Lymphoma-DLBCL	Lymphoma	6.2835
lymphoma_hummel	HG-U133A	Lymphoma-BL	Lymphoma	6.28236
colon_laiho	HG-U133A	Colorectal-Non-mucinous	Adenocarcinoma-Colorectal	6.28119
leukemia_teuffel	HG-U133A	Leukemia-B-All	Leukemia	6.27994
leukemia_ross1	HG-U133A	Leukemia-B-All	Leukemia	6.27946
leukemia_mcelwaine	HG-U133A	Downs-AMKL	Leukemia	6.27909
cervical_bachtiary	HG-U133_Plus_2	Cervical-Squamous Carcinoma	Squamous Carcinoma-Cervix	6.27798
leukemia_ross2	HG-U133A	Leukemia-AML-Ped	Leukemia	6.27522
leukemia_soulier	HG-U133A	Leukemia-T-All-Ped	Leukemia	6.27486
lymphoma_hummel	HG-U133A	Lymphoma-DLBCL	Lymphoma	6.27472
lymphoma_hummel	HG-U133A	Lymphoma-DLBCL	Lymphoma	6.27325
prostate_varambally	HG-U133_Plus_2	Prostate-Metastatic	Adenocarcinoma-Prostate	6.27194
lymphoma_hummel	HG-U133A	Lymphoma-DLBCL	Lymphoma	6.27139
lymphoma_hummel	HG-U133A	Lymphoma-DLBCL	Lymphoma	6.27003
lymphoma_piccaluga	HG-U133_Plus_2	Lymphoma-Perhiperal T-Cell	Lymphoma	6.26916
leukemia_ross1	HG-U133A	Leukemia-B-All	Leukemia	6.26891
lymphoma_hummel	HG-U133A	Lymphoma-DLBCL	Lymphoma	6.26879
prostate_varambally	HG-U133_Plus_2	Prostate-Primary	Adenocarcinoma-Prostate	6.26817
lymphoma_piccaluga	HG-U133_Plus_2	Lymphoma-Anaplastic	Lymphoma	6.26795
leukemia_ross1	HG-U133A	Leukemia-B-All	Leukemia	6.26743
lymphoma_hummel	HG-U133A	Lymphoma-BL	Lymphoma	6.26547
lymphoma_hummel	HG-U133A	Lymphoma-DLBCL	Lymphoma	6.26534
lung_lu	HG-U133A	Lung-Squamous	Squamous Carcinoma-Lung	6.26532
lymphoma_hummel	HG-U133A	Lymphoma-DLBCL	Lymphoma	6.26432
leukemia_ross2	HG-U133A	Leukemia-AML-Ped	Leukemia	6.26321
lymphoma_hummel	HG-U133A	Lymphoma-B-NHL	Lymphoma	6.2611
brain_margareto	HG-U133A_2	Glioblastoma	Glioblastoma	6.2599
leukemia_mcelwaine	HG-U133A	Normal Control	Normal Bone Marrow	6.25895
leukemia_ross2	HG-U133A	Leukemia-AML	Leukemia	6.25785
leukemia_ross1	HG-U133A	Leukemia-B-All	Leukemia	6.25635
headandneck_toruner	HG-U133A	Oral-Squamous	Squamous Carcinoma-Oral	6.25612
leukemia_ross1	HG-U133A	Leukemia-B-All	Leukemia	6.25592
lymphoma_hummel	HG-U133A	Lymphoma-DLBCL	Lymphoma	6.25589
lymphoma_hummel	HG-U133A	Lymphoma-DLBCL	Lymphoma	6.25547
lymphoma_hummel	HG-U133A	Lymphoma-DLBCL	Lymphoma	6.25341
lymphoma_hummel	HG-U133A	Lymphoma-DLBCL	Lymphoma	6.25206
leukemia_ross1	HG-U133A	Leukemia-B-All	Leukemia	6.25151
lymphoma_piccaluga	HG-U133_Plus_2	Lymphoma-Perhiperal T-Cell	Lymphoma	6.25078
lymphoma_hummel	HG-U133A	Lymphoma-DLBCL	Lymphoma	6.25048
brain_kool	HG-U133_Plus_2	Medulloblastoma	Medulloblastoma	6.24976
leukemia_ross2	HG-U133A	Leukemia-AML-Ped	Leukemia	6.24793
leukemia_ross2	HG-U133A	Leukemia-AML-Ped	Leukemia	6.24793
brain_kool	HG-U133_Plus_2	Medulloblastoma	Medulloblastoma	6.24748
lymphoma_piccaluga	HG-U133_Plus_2	Lymphoma-Perhiperal T-Cell	Lymphoma	6.24721
leukemia_ross2	HG-U133A	Leukemia-AML-Ped	Leukemia	6.24658
leukemia_ross2	HG-U133A	Leukemia-AML-Ped	Leukemia	6.24556
esophagus_kimchi	HG-U133A	Normal Esophagus	Normal Esophagus	6.24487
lymphoma_hummel	HG-U133A	Lymphoma-BL	Lymphoma	6.24474
leukemia_ross2	HG-U133A	Leukemia-AML-Ped	Leukemia	6.24404
leukemia_ross2	HG-U133A	Leukemia-AML-Ped	Leukemia	6.24384
lung_lu	HG-U133A	Lung-Squamous	Squamous Carcinoma-Lung	6.24366
brain_fattet	HG-U133_Plus_2	Medulloblastoma	Medulloblastoma	6.24364
lymphoma_hummel	HG-U133A	Lymphoma-DLBCL	Lymphoma	6.24253
pancreas_grutzmann	HG-U133A	Normal Pancreas	Normal Pancreas	6.23948
leukemia_ross2	HG-U133A	Leukemia-AML-Ped	Leukemia	6.23939
leukemia_soulier	HG-U133A	Leukemia-T-All-Ped	Leukemia	6.23928
leukemia_mcelwaine	HG-U133A	Downs-AMKL	Leukemia	6.23868
headandneck_toruner	HG-U133A	Oral-Squamous	Squamous Carcinoma-Oral	6.23717
thyroid_weber	HG-U133A	Thyroid-Follicular	Adenocarcinoma-Thyroid	6.23695
thyroid_sarquis	HG-U133A	Thyroid-Follicular	Adenocarcinoma-Thyroid	6.23695
brain_dong	HG-U133A	Glioblastoma-Pseudopalisading	Glioblastoma	6.23624
headandneck_toruner	HG-U133A	Oral-Squamous	Squamous Carcinoma-Oral	6.23585
leukemia_ross2	HG-U133A	Leukemia-AML	Leukemia	6.23537
leukemia_ross2	HG-U133A	Leukemia-AML-Ped	Leukemia	6.23454
lymphoma_piccaluga	HG-U133_Plus_2	Lymphoma-Perhiperal T-Cell	Lymphoma	6.23449
leukemia_ross2	HG-U133A	Leukemia-AML-Ped	Leukemia	6.23427
thyroid_vasko	HG-U133_Plus_2	Thyroid-Primary	Adenocarcinoma-Thyroid	6.23417
leukemia_ross2	HG-U133A	Leukemia-AML-Ped	Leukemia	6.23314
brain_fattet	HG-U133_Plus_2	Medulloblastoma	Medulloblastoma	6.23251
leukemia_mcelwaine	HG-U133A	Downs-AMKL	Leukemia	6.23218
cervical_bachtiary	HG-U133_Plus_2	Cervical-Squamous Carcinoma	Squamous Carcinoma-Cervix	6.23196
leukemia_ross2	HG-U133A	Leukemia-AML-Ped	Leukemia	6.23081
cervical_bachtiary	HG-U133_Plus_2	Cervical-Squamous Carcinoma	Squamous Carcinoma-Cervix	6.23061
brain_margareto	HG-U133A_2	Glioblastoma	Glioblastoma	6.2295
leukemia_ross2	HG-U133A	Leukemia-AML-Ped	Leukemia	6.22949
leukemia_ross1	HG-U133A	Leukemia-B-All	Leukemia	6.22913
lymphoma_hummel	HG-U133A	Lymphoma-DLBCL	Lymphoma	6.22909
lymphoma_hummel	HG-U133A	Lymphoma-DLBCL	Lymphoma	6.22876
lymphoma_piccaluga	HG-U133_Plus_2	Lymphoma-Anaplastic	Lymphoma	6.22831
leukemia_ross2	HG-U133A	Leukemia-AML-Ped	Leukemia	6.22762
lymphoma_hummel	HG-U133A	Lymphoma-DLBCL	Lymphoma	6.22656
lymphoma_hummel	HG-U133A	Lymphoma-B-NHL	Lymphoma	6.22505
lung_lu	HG-U133A	Lung-Squamous	Squamous Carcinoma-Lung	6.22449
lymphoma_hummel	HG-U133A	Lymphoma-DLBCL	Lymphoma	6.223
leukemia_ross2	HG-U133A	Leukemia-AML-Ped	Leukemia	6.22223
kidney_lenburg	HG-U133A	Renal-Clear Cell	Adenocarcinoma-Kidney	6.22212
leukemia_ross2	HG-U133A	Leukemia-AML-Ped	Leukemia	6.22182
lymphoma_hummel	HG-U133A	Lymphoma-DLBCL	Lymphoma	6.2218
cervical_bachtiary	HG-U133_Plus_2	Cervical-Squamous Carcinoma	Squamous Carcinoma-Cervix	6.22176
normal_ge	HG-U133A	normal bone marrow	Normal Bone Marrow	6.22014
normal_ge	HG-U133A	normal bone marrow	Normal Bone Marrow	6.22014
lymphoma_hummel	HG-U133A	Lymphoma-DLBCL	Lymphoma	6.22003
leukemia_ross2	HG-U133A	Leukemia-T-All-Ped	Leukemia	6.21981
leukemia_ross1	HG-U133A	Leukemia-B-All	Leukemia	6.21868
leukemia_ross2	HG-U133A	Leukemia-AML-Ped	Leukemia	6.21831
headandneck_toruner	HG-U133A	Oral-Squamous	Squamous Carcinoma-Oral	6.21788
leukemia_ross2	HG-U133A	Leukemia-AML-Ped	Leukemia	6.21784
brain_dong	HG-U133A	Glioblastoma-Pseudopalisading	Glioblastoma	6.21738
lymphoma_hummel	HG-U133A	Lymphoma-DLBCL	Lymphoma	6.21697
brain_margareto	HG-U133A_2	Astrocytic Tumor	Astrocytoma NOS	6.216
lymphoma_hummel	HG-U133A	Lymphoma-BL	Lymphoma	6.21497
ovary_hendrix	HG-U133A	Ovarian-Endometrioid	Adenocarcinoma-Ovarian	6.21492
lymphoma_hummel	HG-U133A	Lymphoma-BL	Lymphoma	6.21439
ovary_hendrix	HG-U133A	Ovarian-Endometrioid	Adenocarcinoma-Ovarian	6.21421
leukemia_ross1	HG-U133A	Leukemia-B-All	Leukemia	6.21415
leukemia_ross2	HG-U133A	Leukemia-AML-Ped	Leukemia	6.21315
brain_kool	HG-U133_Plus_2	Medulloblastoma	Medulloblastoma	6.21248
lymphoma_hummel	HG-U133A	Lymphoma-DLBCL	Lymphoma	6.21186
leukemia_ross2	HG-U133A	Leukemia-AML-Ped	Leukemia	6.21059
leukemia_ross2	HG-U133A	Leukemia-AML-Ped	Leukemia	6.20826
leukemia_ross1	HG-U133A	Leukemia-B-All	Leukemia	6.20713
leukemia_ross2	HG-U133A	Leukemia-AML	Leukemia	6.20239
lymphoma_piccaluga	HG-U133_Plus_2	Lymphoma-Perhiperal T-Cell	Lymphoma	6.20221
lymphoma_hummel	HG-U133A	Lymphoma-DLBCL	Lymphoma	6.20209
lymphoma_hummel	HG-U133A	Lymphoma-DLBCL	Lymphoma	6.20197
lymphoma_hummel	HG-U133A	Lymphoma-B-NHL	Lymphoma	6.20184
lymphoma_hummel	HG-U133A	Lymphoma-DLBCL	Lymphoma	6.20072
leukemia_ross1	HG-U133A	Leukemia-B-All	Leukemia	6.19994
leukemia_ross2	HG-U133A	Leukemia-AML-Ped	Leukemia	6.19825
brain_macdonald2	HG_U95Av2	Glioblastoma	Glioblastoma	6.19813
leukemia_ross1	HG-U133A	Leukemia-B-All	Leukemia	6.19749
leukemia_ross1	HG-U133A	Leukemia-B-All	Leukemia	6.19684
thyroid_weber	HG-U133A	Thyroid-Follicular	Adenocarcinoma-Thyroid	6.19669
thyroid_sarquis	HG-U133A	Thyroid-Follicular	Adenocarcinoma-Thyroid	6.19669
brain_dong	HG-U133A	Glioblastoma-Pseudopalisading	Glioblastoma	6.19631
lymphoma_hummel	HG-U133A	Lymphoma-B-NHL	Lymphoma	6.19532
leukemia_teuffel	HG-U133A	Leukemia-B-All	Leukemia	6.19463
leukemia_ross2	HG-U133A	Leukemia-AML-Ped	Leukemia	6.19429
leukemia_ross2	HG-U133A	Leukemia-AML-Ped	Leukemia	6.19394
thyroid_weber	HG-U133A	Thyroid-Follicular	Adenocarcinoma-Thyroid	6.19342
thyroid_sarquis	HG-U133A	Thyroid-Follicular	Adenocarcinoma-Thyroid	6.19342
leukemia_ross2	HG-U133A	Leukemia-AML-Ped	Leukemia	6.19181
leukemia_ross2	HG-U133A	Leukemia-AML	Leukemia	6.19163
sarcoma_schafer	HG-U133A	Rhabdomyosarcoma-Embryonal	Sarcoma-Rhabdomyosarcoma	6.18859
sarcoma_wachtel	HG-U133A	Rhabdomyosarcoma-Embryonal	Sarcoma-Rhabdomyosarcoma	6.18858
leukemia_ross2	HG-U133A	Leukemia-AML-Ped	Leukemia	6.18843
lymphoma_hummel	HG-U133A	Lymphoma-DLBCL	Lymphoma	6.18832
ovary_hendrix	HG-U133A	Ovarian-Endometrioid	Adenocarcinoma-Ovarian	6.18803
leukemia_ross2	HG-U133A	Leukemia-AML-Ped	Leukemia	6.18725
leukemia_ross1	HG-U133A	Leukemia-B-All	Leukemia	6.18706
brain_dong	HG-U133A	Glioblastoma-Common	Glioblastoma	6.18642
lymphoma_hummel	HG-U133A	Lymphoma-DLBCL	Lymphoma	6.1856
leukemia_teuffel	HG-U133A	Leukemia-B-All	Leukemia	6.18544
leukemia_ross2	HG-U133A	Leukemia-AML-Ped	Leukemia	6.18524
lymphoma_hummel	HG-U133A	Lymphoma-DLBCL	Lymphoma	6.18378
leukemia_ross2	HG-U133A	Leukemia-AML-Ped	Leukemia	6.18328
leukemia_ross2	HG-U133A	Leukemia-AML-Ped	Leukemia	6.18042
leukemia_soulier	HG-U133A	Leukemia-T-All-Ped	Leukemia	6.1803
lymphoma_hummel	HG-U133A	Lymphoma-DLBCL	Lymphoma	6.18022
ovary_hendrix	HG-U133A	Ovarian-Mucinous	Adenocarcinoma-Ovarian	6.17973
lymphoma_hummel	HG-U133A	Lymphoma-BL	Lymphoma	6.1787
lymphoma_hummel	HG-U133A	Lymphoma-DLBCL	Lymphoma	6.17847
leukemia_ross2	HG-U133A	Leukemia-AML-Ped	Leukemia	6.17599
lymphoma_hummel	HG-U133A	Lymphoma-DLBCL	Lymphoma	6.17562
lymphoma_hummel	HG-U133A	Lymphoma-DLBCL	Lymphoma	6.17484
leukemia_ross2	HG-U133A	Leukemia-AML-Ped	Leukemia	6.17464
leukemia_ross2	HG-U133A	Leukemia-AML-Ped	Leukemia	6.17389
leukemia_ross2	HG-U133A	Leukemia-AML-Ped	Leukemia	6.17322
lymphoma_piccaluga	HG-U133_Plus_2	Lymphoma-Perhiperal T-Cell	Lymphoma	6.17307
lung_lu	HG-U133A	Lung-Squamous	Squamous Carcinoma-Lung	6.17284
headandneck_toruner	HG-U133A	Oral-Squamous	Squamous Carcinoma-Oral	6.17176
thyroid_weber	HG-U133A	Thyroid-Follicular	Adenocarcinoma-Thyroid	6.17013
thyroid_sarquis	HG-U133A	Thyroid-Follicular	Adenocarcinoma-Thyroid	6.17013
leukemia_teuffel	HG-U133A	Leukemia-B-All	Leukemia	6.16669
ovary_hendrix	HG-U133A	Ovarian-Serous	Adenocarcinoma-Ovarian	6.16522
leukemia_ross2	HG-U133A	Leukemia-AML	Leukemia	6.16489
leukemia_ross1	HG-U133A	Leukemia-B-All	Leukemia	6.16414
thyroid_vasko	HG-U133_Plus_2	Thyroid-Primary	Adenocarcinoma-Thyroid	6.16402
colon_groene	HG-U133_Plus_2	Colorectal-Adenocarcinoma	Adenocarcinoma-Colorectal	6.16397
leukemia_ross2	HG-U133A	Leukemia-AML-Ped	Leukemia	6.16303
leukemia_ross1	HG-U133A	Leukemia-B-All	Leukemia	6.16254
cervical_bachtiary	HG-U133_Plus_2	Cervical-Squamous Carcinoma	Squamous Carcinoma-Cervix	6.16157
lymphoma_hummel	HG-U133A	Lymphoma-DLBCL	Lymphoma	6.16151
lymphoma_piccaluga	HG-U133_Plus_2	Lymphoma-Perhiperal T-Cell	Lymphoma	6.15916
lymphoma_hummel	HG-U133A	Lymphoma-DLBCL	Lymphoma	6.15792
lymphoma_hummel	HG-U133A	Lymphoma-BL	Lymphoma	6.15662
leukemia_ross2	HG-U133A	Leukemia-AML-Ped	Leukemia	6.1561
brain_margareto	HG-U133A_2	Glioblastoma	Glioblastoma	6.15535
brain_dong	HG-U133A	Glioblastoma-Common	Glioblastoma	6.15443
cervical_bachtiary	HG-U133_Plus_2	Cervical-Squamous Carcinoma	Squamous Carcinoma-Cervix	6.15377
leukemia_ross2	HG-U133A	Leukemia-AML	Leukemia	6.15329
lymphoma_hummel	HG-U133A	Lymphoma-BL	Lymphoma	6.15295
leukemia_ross1	HG-U133A	Leukemia-T-All	Leukemia	6.15253
lymphoma_hummel	HG-U133A	Lymphoma-BL	Lymphoma	6.15216
brain_dong	HG-U133A	Glioblastoma-Common	Glioblastoma	6.1509
lymphoma_hummel	HG-U133A	Lymphoma-DLBCL	Lymphoma	6.15026
leukemia_ross2	HG-U133A	Leukemia-AML-Ped	Leukemia	6.14985
lymphoma_hummel	HG-U133A	Lymphoma-DLBCL	Lymphoma	6.1497
leukemia_ross2	HG-U133A	Leukemia-AML-Ped	Leukemia	6.14944
lymphoma_hummel	HG-U133A	Lymphoma-DLBCL	Lymphoma	6.14926
lymphoma_hummel	HG-U133A	Lymphoma-DLBCL	Lymphoma	6.14925
lymphoma_piccaluga	HG-U133_Plus_2	Lymphoma-Perhiperal T-Cell	Lymphoma	6.14897
lymphoma_hummel	HG-U133A	Lymphoma-DLBCL	Lymphoma	6.14885
cervical_bachtiary	HG-U133_Plus_2	Cervical-Squamous Carcinoma	Squamous Carcinoma-Cervix	6.14836
leukemia_ross2	HG-U133A	Leukemia-AML	Leukemia	6.14805
brain_fattet	HG-U133_Plus_2	Medulloblastoma	Medulloblastoma	6.14701
leukemia_teuffel	HG-U133A	Leukemia-B-All	Leukemia	6.14612
lymphoma_hummel	HG-U133A	Lymphoma-BL	Lymphoma	6.14608
leukemia_teuffel	HG-U133A	Leukemia-B-All	Leukemia	6.14573
lymphoma_hummel	HG-U133A	Lymphoma-B-NHL	Lymphoma	6.1436
cervical_bachtiary	HG-U133_Plus_2	Cervical-Squamous Carcinoma	Squamous Carcinoma-Cervix	6.14339
leukemia_ross1	HG-U133A	Leukemia-B-All	Leukemia	6.1433
leukemia_ross2	HG-U133A	Leukemia-AML-Ped	Leukemia	6.14327
leukemia_ross2	HG-U133A	Leukemia-AML-Ped	Leukemia	6.14281
lymphoma_hummel	HG-U133A	Lymphoma-DLBCL	Lymphoma	6.14106
leukemia_ross2	HG-U133A	Leukemia-AML-Ped	Leukemia	6.14069
lymphoma_hummel	HG-U133A	Lymphoma-DLBCL	Lymphoma	6.13997
leukemia_ross1	HG-U133A	Leukemia-B-All	Leukemia	6.13994
lymphoma_hummel	HG-U133A	Lymphoma-DLBCL	Lymphoma	6.13873
leukemia_ross2	HG-U133A	Leukemia-AML	Leukemia	6.13873
lymphoma_hummel	HG-U133A	Lymphoma-BL	Lymphoma	6.13829
lymphoma_hummel	HG-U133A	Lymphoma-DLBCL	Lymphoma	6.13829
leukemia_ross1	HG-U133A	Leukemia-B-All	Leukemia	6.13828
lymphoma_hummel	HG-U133A	Lymphoma-DLBCL	Lymphoma	6.13776
leukemia_ross2	HG-U133A	Leukemia-AML-Ped	Leukemia	6.1376
lymphoma_hummel	HG-U133A	Lymphoma-DLBCL	Lymphoma	6.13745
lymphoma_hummel	HG-U133A	Lymphoma-B-NHL	Lymphoma	6.13715
brain_dong	HG-U133A	Glioblastoma-Pseudopalisading	Glioblastoma	6.13673
lymphoma_hummel	HG-U133A	Lymphoma-DLBCL	Lymphoma	6.13651
leukemia_ross1	HG-U133A	Leukemia-B-All	Leukemia	6.13614
lymphoma_hummel	HG-U133A	Lymphoma-DLBCL	Lymphoma	6.13501
brain_kool	HG-U133_Plus_2	Medulloblastoma	Medulloblastoma	6.13413
leukemia_ross2	HG-U133A	Leukemia-AML-Ped	Leukemia	6.13376
lymphoma_hummel	HG-U133A	Lymphoma-BL	Lymphoma	6.13312
cervical_bachtiary	HG-U133_Plus_2	Cervical-Squamous Carcinoma	Squamous Carcinoma-Cervix	6.13229
leukemia_ross2	HG-U133A	Leukemia-AML-Ped	Leukemia	6.13225
leukemia_ross1	HG-U133A	Leukemia-B-All	Leukemia	6.13094
lymphoma_hummel	HG-U133A	Lymphoma-DLBCL	Lymphoma	6.12987
lymphoma_hummel	HG-U133A	Lymphoma-DLBCL	Lymphoma	6.12972
cervical_bachtiary	HG-U133_Plus_2	Cervical-Squamous Carcinoma	Squamous Carcinoma-Cervix	6.12948
thyroid_vasko	HG-U133_Plus_2	Thyroid-Metastatic	Adenocarcinoma-Thyroid	6.12943
leukemia_teuffel	HG-U133A	Leukemia-B-All	Leukemia	6.12878
lymphoma_hummel	HG-U133A	Lymphoma-DLBCL	Lymphoma	6.12721
colon_laiho	HG-U133A	Colorectal-Non-mucinous	Adenocarcinoma-Colorectal	6.12658
cervical_bachtiary	HG-U133_Plus_2	Cervical-Squamous Carcinoma	Squamous Carcinoma-Cervix	6.12557
leukemia_ross1	HG-U133A	Leukemia-B-All	Leukemia	6.1254
lymphoma_hummel	HG-U133A	Lymphoma-DLBCL	Lymphoma	6.12482
brain_kool	HG-U133_Plus_2	Medulloblastoma	Medulloblastoma	6.12435
leukemia_ross2	HG-U133A	Leukemia-AML-Ped	Leukemia	6.12426
leukemia_ross2	HG-U133A	Leukemia-AML	Leukemia	6.12422
leukemia_ross2	HG-U133A	Leukemia-AML-Ped	Leukemia	6.12296
leukemia_ross1	HG-U133A	Leukemia-T-All	Leukemia	6.12293
leukemia_ross1	HG-U133A	Leukemia-B-All	Leukemia	6.12262
lymphoma_hummel	HG-U133A	Lymphoma-DLBCL	Lymphoma	6.12235
brain_kool	HG-U133_Plus_2	Medulloblastoma	Medulloblastoma	6.12199
leukemia_teuffel	HG-U133A	Leukemia-B-All	Leukemia	6.12184
headandneck_toruner	HG-U133A	Normal Oral Epithelium	Normal Oral Epithelium	6.12129
leukemia_ross1	HG-U133A	Leukemia-B-All	Leukemia	6.12115
leukemia_ross2	HG-U133A	Leukemia-AML	Leukemia	6.12015
lymphoma_hummel	HG-U133A	Lymphoma-DLBCL	Lymphoma	6.11936
headandneck_toruner	HG-U133A	Oral-Squamous	Squamous Carcinoma-Oral	6.11907
lymphoma_hummel	HG-U133A	Lymphoma-DLBCL	Lymphoma	6.11896
ovary_hendrix	HG-U133A	Ovarian-Clear Cell	Adenocarcinoma-Ovarian	6.11861
leukemia_ross2	HG-U133A	Leukemia-AML-Ped	Leukemia	6.11796
colon_laiho	HG-U133A	Colorectal-Non-mucinous	Adenocarcinoma-Colorectal	6.11779
leukemia_ross1	HG-U133A	Leukemia-B-All	Leukemia	6.11749
lymphoma_hummel	HG-U133A	Lymphoma-BL	Lymphoma	6.11704
cervical_bachtiary	HG-U133_Plus_2	Cervical-Squamous Carcinoma	Squamous Carcinoma-Cervix	6.11684
lymphoma_hummel	HG-U133A	Lymphoma-DLBCL	Lymphoma	6.11633
lymphoma_hummel	HG-U133A	Lymphoma-DLBCL	Lymphoma	6.11608
leukemia_ross2	HG-U133A	Leukemia-AML	Leukemia	6.11539
headandneck_toruner	HG-U133A	Normal Oral Epithelium	Normal Oral Epithelium	6.11451
lymphoma_hummel	HG-U133A	Lymphoma-DLBCL	Lymphoma	6.11443
lung_yap	HG-U133A	Lung-Adenocarcinoma	Adenocarcinoma-Lung	6.11441
colon_groene	HG-U133_Plus_2	Colorectal-Adenocarcinoma	Adenocarcinoma-Colorectal	6.11352
ovary_hendrix	HG-U133A	Ovarian-Clear Cell	Adenocarcinoma-Ovarian	6.11339
leukemia_ross2	HG-U133A	Leukemia-AML-Ped	Leukemia	6.11209
ovary_hendrix	HG-U133A	Ovarian-Serous	Adenocarcinoma-Ovarian	6.11198
leukemia_ross2	HG-U133A	Leukemia-AML-Ped	Leukemia	6.11167
leukemia_ross1	HG-U133A	Leukemia-B-All	Leukemia	6.11057
leukemia_ross2	HG-U133A	Leukemia-AML-Ped	Leukemia	6.11001
leukemia_ross2	HG-U133A	Leukemia-AML-Ped	Leukemia	6.10916
leukemia_ross1	HG-U133A	Leukemia-B-All	Leukemia	6.1088
leukemia_ross1	HG-U133A	Leukemia-T-All	Leukemia	6.10874
leukemia_ross2	HG-U133A	Leukemia-AML-Ped	Leukemia	6.10866
lymphoma_hummel	HG-U133A	Lymphoma-DLBCL	Lymphoma	6.10829
esophagus_kimchi	HG-U133A	Normal Esophagus	Normal Esophagus	6.10821
leukemia_soulier	HG-U133A	Leukemia-T-All-Ped	Leukemia	6.10809
headandneck_toruner	HG-U133A	Oral-Squamous	Squamous Carcinoma-Oral	6.10759
headandneck_toruner	HG-U133A	Oral-Squamous	Squamous Carcinoma-Oral	6.10751
lymphoma_hummel	HG-U133A	Lymphoma-DLBCL	Lymphoma	6.10689
ovary_hendrix	HG-U133A	Ovarian-Serous	Adenocarcinoma-Ovarian	6.10555
thyroid_sarquis	HG-U133A	Thyroid-Follicular	Adenocarcinoma-Thyroid	6.10534
thyroid_weber	HG-U133A	Thyroid-Follicular	Adenocarcinoma-Thyroid	6.10534
leukemia_ross2	HG-U133A	Leukemia-AML-Ped	Leukemia	6.10504
leukemia_ross1	HG-U133A	Leukemia-B-All	Leukemia	6.10443
ovary_hendrix	HG-U133A	Ovarian-Mucinous	Adenocarcinoma-Ovarian	6.10412
leukemia_soulier	HG-U133A	Leukemia-T-All-Ped	Leukemia	6.10371
leukemia_ross2	HG-U133A	Leukemia-AML-Ped	Leukemia	6.10305
leukemia_soulier	HG-U133A	Leukemia-T-All-Ped	Leukemia	6.10242
lymphoma_hummel	HG-U133A	Lymphoma-DLBCL	Lymphoma	6.1018
pancreas_grutzmann	HG-U133A	Pancreas-Cancer	Adenocarcinoma-Pancreas	6.10105
lymphoma_hummel	HG-U133A	Lymphoma-DLBCL	Lymphoma	6.10039
cervical_bachtiary	HG-U133_Plus_2	Cervical-Squamous Carcinoma	Squamous Carcinoma-Cervix	6.10008
lymphoma_hummel	HG-U133A	Lymphoma-DLBCL	Lymphoma	6.09991
leukemia_ross2	HG-U133A	Leukemia-AML-Ped	Leukemia	6.09884
headandneck_toruner	HG-U133A	Oral-Squamous	Squamous Carcinoma-Oral	6.09833
ovary_hendrix	HG-U133A	Ovarian-Endometrioid	Adenocarcinoma-Ovarian	6.09822
thyroid_vasko	HG-U133_Plus_2	Normal Thyroid	Normal Thyroid	6.09704
leukemia_teuffel	HG-U133A	Leukemia-B-All	Leukemia	6.09643
brain_phillips	HG-U133A	Astryocytoma	Astrocytoma NOS	6.09632
pancreas_grutzmann	HG-U133A	Normal Pancreas	Normal Pancreas	6.09589
ovary_hendrix	HG-U133A	Ovarian-Serous	Adenocarcinoma-Ovarian	6.09558
leukemia_ross2	HG-U133A	Leukemia-AML-Ped	Leukemia	6.09435
lymphoma_piccaluga	HG-U133_Plus_2	Lymphoma-Angioimmunoblastic	Lymphoma	6.09401
lymphoma_hummel	HG-U133A	Lymphoma-DLBCL	Lymphoma	6.0938
leukemia_ross1	HG-U133A	Leukemia-B-All	Leukemia	6.09362
leukemia_ross1	HG-U133A	Leukemia-B-All	Leukemia	6.09305
lymphoma_hummel	HG-U133A	Lymphoma-DLBCL	Lymphoma	6.09294
lymphoma_hummel	HG-U133A	Lymphoma-BL	Lymphoma	6.09261
lymphoma_hummel	HG-U133A	Lymphoma-DLBCL	Lymphoma	6.09242
cervical_bachtiary	HG-U133_Plus_2	Cervical-Squamous Carcinoma	Squamous Carcinoma-Cervix	6.09194
lymphoma_hummel	HG-U133A	Lymphoma-DLBCL	Lymphoma	6.09135
leukemia_ross1	HG-U133A	Leukemia-B-All	Leukemia	6.09088
ovary_hendrix	HG-U133A	Ovarian-Serous	Adenocarcinoma-Ovarian	6.09074
thyroid_vasko	HG-U133_Plus_2	Thyroid-Metastatic	Adenocarcinoma-Thyroid	6.09063
leukemia_ross2	HG-U133A	Leukemia-AML-Ped	Leukemia	6.09062
lymphoma_hummel	HG-U133A	Lymphoma-DLBCL	Lymphoma	6.09007
cervical_bachtiary	HG-U133_Plus_2	Cervical-Squamous Carcinoma	Squamous Carcinoma-Cervix	6.08997
brain_kool	HG-U133_Plus_2	Medulloblastoma	Medulloblastoma	6.08989
ovary_hendrix	HG-U133A	Ovarian-Mucinous	Adenocarcinoma-Ovarian	6.08946
leukemia_ross1	HG-U133A	Leukemia-B-All	Leukemia	6.08937
leukemia_ross1	HG-U133A	Leukemia-B-All	Leukemia	6.08844
lymphoma_hummel	HG-U133A	Lymphoma-BL	Lymphoma	6.08818
leukemia_ross1	HG-U133A	Leukemia-B-All	Leukemia	6.08762
leukemia_ross1	HG-U133A	Leukemia-B-All	Leukemia	6.08725
leukemia_ross2	HG-U133A	Leukemia-AML-Ped	Leukemia	6.08686
ovary_hendrix	HG-U133A	Ovarian-Endometrioid	Adenocarcinoma-Ovarian	6.08683
ovary_hendrix	HG-U133A	Ovarian-Clear Cell	Adenocarcinoma-Ovarian	6.08674
lymphoma_hummel	HG-U133A	Lymphoma-DLBCL	Lymphoma	6.08661
lymphoma_hummel	HG-U133A	Lymphoma-DLBCL	Lymphoma	6.08508
leukemia_teuffel	HG-U133A	Leukemia-B-All	Leukemia	6.08502
brain_dong	HG-U133A	Glioblastoma-Pseudopalisading	Glioblastoma	6.08443
leukemia_ross1	HG-U133A	Leukemia-B-All	Leukemia	6.08423
leukemia_teuffel	HG-U133A	Leukemia-B-All	Leukemia	6.08401
headandneck_toruner	HG-U133A	Oral-Squamous	Squamous Carcinoma-Oral	6.08389
lymphoma_hummel	HG-U133A	Lymphoma-DLBCL	Lymphoma	6.08313
leukemia_ross2	HG-U133A	Leukemia-AML	Leukemia	6.08282
lymphoma_hummel	HG-U133A	Lymphoma-DLBCL	Lymphoma	6.08259
lymphoma_hummel	HG-U133A	Lymphoma-DLBCL	Lymphoma	6.081
leukemia_ross2	HG-U133A	Leukemia-AML-Ped	Leukemia	6.08072
lymphoma_hummel	HG-U133A	Lymphoma-DLBCL	Lymphoma	6.08062
leukemia_ross2	HG-U133A	Leukemia-AML-Ped	Leukemia	6.07919
thyroid_vasko	HG-U133_Plus_2	Thyroid-Primary	Adenocarcinoma-Thyroid	6.07914
headandneck_toruner	HG-U133A	Normal Oral Epithelium	Normal Oral Epithelium	6.07905
lymphoma_hummel	HG-U133A	Lymphoma-DLBCL	Lymphoma	6.07729
ovary_hendrix	HG-U133A	Ovarian-Endometrioid	Adenocarcinoma-Ovarian	6.07726
leukemia_ross2	HG-U133A	Leukemia-AML-Ped	Leukemia	6.07722
headandneck_toruner	HG-U133A	Oral-Squamous	Squamous Carcinoma-Oral	6.07537
lymphoma_hummel	HG-U133A	Lymphoma-DLBCL	Lymphoma	6.07417
leukemia_ross2	HG-U133A	Leukemia-AML-Ped	Leukemia	6.07382
lymphoma_hummel	HG-U133A	Lymphoma-DLBCL	Lymphoma	6.07347
leukemia_ross1	HG-U133A	Leukemia-B-All	Leukemia	6.07301
brain_kool	HG-U133_Plus_2	Medulloblastoma	Medulloblastoma	6.07247
lymphoma_hummel	HG-U133A	Lymphoma-DLBCL	Lymphoma	6.07233
lymphoma_hummel	HG-U133A	Lymphoma-B-NHL	Lymphoma	6.07232
leukemia_ross2	HG-U133A	Leukemia-AML-Ped	Leukemia	6.07225
leukemia_ross2	HG-U133A	Leukemia-AML-Ped	Leukemia	6.072
lymphoma_piccaluga	HG-U133_Plus_2	Lymphoma-Perhiperal T-Cell	Lymphoma	6.07176
leukemia_ross2	HG-U133A	Leukemia-AML-Ped	Leukemia	6.07124
ovary_hendrix	HG-U133A	Ovarian-Endometrioid	Adenocarcinoma-Ovarian	6.07112
leukemia_mcelwaine	HG-U133A	Downs-AMKL	Leukemia	6.07074
brain_fattet	HG-U133_Plus_2	Medulloblastoma	Medulloblastoma	6.07061
lymphoma_hummel	HG-U133A	Lymphoma-DLBCL	Lymphoma	6.07052
thyroid_vasko	HG-U133_Plus_2	Thyroid-Primary	Adenocarcinoma-Thyroid	6.06933
headandneck_toruner	HG-U133A	Oral-Squamous	Squamous Carcinoma-Oral	6.0693
leukemia_ross1	HG-U133A	Leukemia-B-All	Leukemia	6.06862
leukemia_ross2	HG-U133A	Leukemia-AML-Ped	Leukemia	6.06845
brain_margareto	HG-U133A_2	Astrocytic Tumor	Astrocytoma NOS	6.06826
prostate_varambally	HG-U133_Plus_2	Prostate-Primary	Adenocarcinoma-Prostate	6.06797
leukemia_ross2	HG-U133A	Leukemia-AML-Ped	Leukemia	6.06794
leukemia_teuffel	HG-U133A	Leukemia-B-All	Leukemia	6.06787
leukemia_ross1	HG-U133A	Leukemia-T-All	Leukemia	6.06751
leukemia_ross2	HG-U133A	Leukemia-AML	Leukemia	6.06733
leukemia_ross2	HG-U133A	Leukemia-AML-Ped	Leukemia	6.06667
leukemia_ross1	HG-U133A	Leukemia-B-All	Leukemia	6.06558
lymphoma_hummel	HG-U133A	Lymphoma-DLBCL	Lymphoma	6.0633
lymphoma_hummel	HG-U133A	Lymphoma-BL	Lymphoma	6.06219
leukemia_ross2	HG-U133A	Leukemia-AML-Ped	Leukemia	6.06137
leukemia_ross2	HG-U133A	Leukemia-AML-Ped	Leukemia	6.0609
leukemia_ross1	HG-U133A	Leukemia-B-All	Leukemia	6.06043
leukemia_ross1	HG-U133A	Leukemia-B-All	Leukemia	6.06042
leukemia_ross1	HG-U133A	Leukemia-B-All	Leukemia	6.06023
lymphoma_hummel	HG-U133A	Lymphoma-DLBCL	Lymphoma	6.06012
ovary_hendrix	HG-U133A	Ovarian-Serous	Adenocarcinoma-Ovarian	6.05855
leukemia_ross2	HG-U133A	Leukemia-AML-Ped	Leukemia	6.05833
prostate_varambally	HG-U133_Plus_2	Prostate-Metastatic	Adenocarcinoma-Prostate	6.05775
ovary_hendrix	HG-U133A	Ovarian-Serous	Adenocarcinoma-Ovarian	6.05715
ovary_hendrix	HG-U133A	Ovarian-Endometrioid	Adenocarcinoma-Ovarian	6.05699
lymphoma_hummel	HG-U133A	Lymphoma-DLBCL	Lymphoma	6.05688
leukemia_ross2	HG-U133A	Leukemia-AML-Ped	Leukemia	6.05685
leukemia_ross1	HG-U133A	Leukemia-B-All	Leukemia	6.05584
esophagus_kimchi	HG-U133A	Normal Esophagus	Normal Esophagus	6.05542
leukemia_ross1	HG-U133A	Leukemia-B-All	Leukemia	6.05524
colon_groene	HG-U133_Plus_2	Colorectal-Adenocarcinoma	Adenocarcinoma-Colorectal	6.05459
leukemia_ross2	HG-U133A	Leukemia-AML-Ped	Leukemia	6.05439
lymphoma_piccaluga	HG-U133_Plus_2	Lymphoma-Perhiperal T-Cell	Lymphoma	6.05315
leukemia_ross2	HG-U133A	Leukemia-AML-Ped	Leukemia	6.05243
sarcoma_schafer	HG-U133A	Rabdomyosarcoma-Alveolar	Sarcoma-Rhabdomyosarcoma	6.05241
sarcoma_wachtel	HG-U133A	Rabdomyosarcoma-Alveolar	Sarcoma-Rhabdomyosarcoma	6.05241
lymphoma_hummel	HG-U133A	Lymphoma-BL	Lymphoma	6.05217
leukemia_ross2	HG-U133A	Leukemia-AML	Leukemia	6.05211
lymphoma_hummel	HG-U133A	Lymphoma-DLBCL	Lymphoma	6.05206
colon_groene	HG-U133_Plus_2	Colorectal-Adenocarcinoma	Adenocarcinoma-Colorectal	6.05163
brain_kool	HG-U133_Plus_2	Medulloblastoma	Medulloblastoma	6.05155
leukemia_ross2	HG-U133A	Leukemia-AML-Ped	Leukemia	6.05142
normal_ge	HG-U133A	normal liver	Normal Liver	6.05129
normal_ge	HG-U133A	normal liver	Normal Liver	6.05129
leukemia_ross2	HG-U133A	Leukemia-AML-Ped	Leukemia	6.05077
leukemia_ross2	HG-U133A	Leukemia-AML-Ped	Leukemia	6.04918
leukemia_ross2	HG-U133A	Leukemia-T-All-Ped	Leukemia	6.04902
lymphoma_hummel	HG-U133A	Lymphoma-DLBCL	Lymphoma	6.04895
kidney_copland	HG-U133A	Normal Renal Epithelium	Normal Kidney	6.04877
leukemia_ross2	HG-U133A	Leukemia-AML-Ped	Leukemia	6.04807
lymphoma_hummel	HG-U133A	Lymphoma-DLBCL	Lymphoma	6.04799
lymphoma_hummel	HG-U133A	Lymphoma-DLBCL	Lymphoma	6.04773
leukemia_ross2	HG-U133A	Leukemia-T-All-Ped	Leukemia	6.0468
leukemia_ross1	HG-U133A	Leukemia-B-All	Leukemia	6.04668
brain_fattet	HG-U133_Plus_2	Medulloblastoma	Medulloblastoma	6.04645
leukemia_ross2	HG-U133A	Leukemia-AML-Ped	Leukemia	6.04587
leukemia_ross2	HG-U133A	Leukemia-AML-Ped	Leukemia	6.04581
lymphoma_piccaluga	HG-U133_Plus_2	Lymphoma-Perhiperal T-Cell	Lymphoma	6.04556
thyroid_vasko	HG-U133_Plus_2	Thyroid-Metastatic	Adenocarcinoma-Thyroid	6.04539
lymphoma_hummel	HG-U133A	Lymphoma-DLBCL	Lymphoma	6.04492
leukemia_ross2	HG-U133A	Leukemia-AML-Ped	Leukemia	6.04442
leukemia_ross2	HG-U133A	Leukemia-AML-Ped	Leukemia	6.04405
lymphoma_hummel	HG-U133A	Lymphoma-BL	Lymphoma	6.04332
lymphoma_hummel	HG-U133A	Lymphoma-DLBCL	Lymphoma	6.04317
leukemia_teuffel	HG-U133A	Leukemia-B-All	Leukemia	6.04242
prostate_varambally	HG-U133_Plus_2	Prostate-Metastatic	Adenocarcinoma-Prostate	6.04143
lymphoma_hummel	HG-U133A	Lymphoma-DLBCL	Lymphoma	6.04117
ovary_hendrix	HG-U133A	Ovarian-Serous	Adenocarcinoma-Ovarian	6.04096
brain_fattet	HG-U133_Plus_2	Medulloblastoma	Medulloblastoma	6.04051
lung_yap	HG-U133A	Lung-Adenocarcinoma	Adenocarcinoma-Lung	6.04045
leukemia_ross2	HG-U133A	Leukemia-AML-Ped	Leukemia	6.04037
leukemia_ross2	HG-U133A	Leukemia-AML-Ped	Leukemia	6.03991
leukemia_ross1	HG-U133A	Leukemia-B-All	Leukemia	6.03964
leukemia_teuffel	HG-U133A	Leukemia-B-All	Leukemia	6.0391
lymphoma_hummel	HG-U133A	Lymphoma-DLBCL	Lymphoma	6.03803
prostate_varambally	HG-U133_Plus_2	Normal Prostate	Normal Prostate	6.03714
ovary_hendrix	HG-U133A	Ovarian-Serous	Adenocarcinoma-Ovarian	6.03712
leukemia_teuffel	HG-U133A	Leukemia-B-All	Leukemia	6.03636
brain_dong	HG-U133A	Glioblastoma-Pseudopalisading	Glioblastoma	6.03571
colon_groene	HG-U133_Plus_2	Colorectal-Adenocarcinoma	Adenocarcinoma-Colorectal	6.03547
leukemia_ross1	HG-U133A	Leukemia-B-All	Leukemia	6.03516
leukemia_ross2	HG-U133A	Leukemia-T-All-Ped	Leukemia	6.03495
lymphoma_piccaluga	HG-U133_Plus_2	Lymphoma-Perhiperal T-Cell	Lymphoma	6.03493
lymphoma_hummel	HG-U133A	Lymphoma-DLBCL	Lymphoma	6.03487
leukemia_ross2	HG-U133A	Leukemia-AML-Ped	Leukemia	6.0343
thyroid_vasko	HG-U133_Plus_2	Normal Thyroid	Normal Thyroid	6.03271
prostate_varambally	HG-U133_Plus_2	Prostate-Primary	Adenocarcinoma-Prostate	6.03215
colon_laiho	HG-U133A	Colorectal-Non-mucinous	Adenocarcinoma-Colorectal	6.03214
esophagus_kimchi	HG-U133A	Esophageal-Adenocarcinoma	Adenocarcinoma-Esophageal	6.03142
ovary_hendrix	HG-U133A	Ovarian-Endometrioid	Adenocarcinoma-Ovarian	6.03128
leukemia_ross2	HG-U133A	Leukemia-AML	Leukemia	6.03113
leukemia_ross2	HG-U133A	Leukemia-AML-Ped	Leukemia	6.03088
leukemia_ross1	HG-U133A	Leukemia-T-All	Leukemia	6.03069
cervical_bachtiary	HG-U133_Plus_2	Cervical-Squamous Carcinoma	Squamous Carcinoma-Cervix	6.03046
colon_laiho	HG-U133A	Colorectal-Non-mucinous	Adenocarcinoma-Colorectal	6.02934
lymphoma_hummel	HG-U133A	Lymphoma-DLBCL	Lymphoma	6.02927
ovary_hendrix	HG-U133A	Ovarian-Serous	Adenocarcinoma-Ovarian	6.02913
ovary_hendrix	HG-U133A	Ovarian-Clear Cell	Adenocarcinoma-Ovarian	6.02912
leukemia_ross2	HG-U133A	Leukemia-AML-Ped	Leukemia	6.02843
leukemia_ross2	HG-U133A	Leukemia-AML-Ped	Leukemia	6.02726
brain_phillips	HG-U133A	Astryocytoma	Astrocytoma NOS	6.02678
lymphoma_hummel	HG-U133A	Lymphoma-DLBCL	Lymphoma	6.02675
brain_turkheimer	HG-U133_Plus_2	Astrocytoma	Astrocytoma NOS	6.02618
ovary_hendrix	HG-U133A	Ovarian-Endometrioid	Adenocarcinoma-Ovarian	6.02608
brain_phillips	HG-U133A	Astryocytoma	Astrocytoma NOS	6.02565
ovary_hendrix	HG-U133A	Ovarian-Serous	Adenocarcinoma-Ovarian	6.02362
lymphoma_hummel	HG-U133A	Lymphoma-B-NHL	Lymphoma	6.02312
lung_yap	HG-U133A	Lung-Adenocarcinoma	Adenocarcinoma-Lung	6.02304
lymphoma_hummel	HG-U133A	Lymphoma-BL	Lymphoma	6.02211
leukemia_ross2	HG-U133A	Leukemia-AML-Ped	Leukemia	6.02135
leukemia_ross1	HG-U133A	Leukemia-B-All	Leukemia	6.02043
lymphoma_hummel	HG-U133A	Lymphoma-B-NHL	Lymphoma	6.01971
ovary_hendrix	HG-U133A	Ovarian-Endometrioid	Adenocarcinoma-Ovarian	6.0188
leukemia_ross1	HG-U133A	Leukemia-B-All	Leukemia	6.01723
leukemia_ross2	HG-U133A	Leukemia-AML-Ped	Leukemia	6.01682
leukemia_ross2	HG-U133A	Leukemia-AML-Ped	Leukemia	6.01657
ovary_hendrix	HG-U133A	Ovarian-Mucinous	Adenocarcinoma-Ovarian	6.01634
headandneck_toruner	HG-U133A	Oral-Squamous	Squamous Carcinoma-Oral	6.01628
leukemia_ross2	HG-U133A	Leukemia-AML-Ped	Leukemia	6.01622
brain_kool	HG-U133_Plus_2	Medulloblastoma	Medulloblastoma	6.01537
brain_dong	HG-U133A	Glioblastoma-Pseudopalisading	Glioblastoma	6.01392
ovary_hendrix	HG-U133A	Ovarian-Mucinous	Adenocarcinoma-Ovarian	6.01264
brain_kool	HG-U133_Plus_2	Medulloblastoma	Medulloblastoma	6.01249
esophagus_kimchi	HG-U133A	Normal Esophagus	Normal Esophagus	6.01229
lymphoma_hummel	HG-U133A	Lymphoma-DLBCL	Lymphoma	6.01135
prostate_varambally	HG-U133_Plus_2	Prostate-Metastatic	Adenocarcinoma-Prostate	6.0108
leukemia_ross2	HG-U133A	Leukemia-AML-Ped	Leukemia	6.00988
leukemia_soulier	HG-U133A	Leukemia-T-All-Ped	Leukemia	6.00896
leukemia_ross1	HG-U133A	Leukemia-B-All	Leukemia	6.0079
leukemia_ross1	HG-U133A	Leukemia-B-All	Leukemia	6.00774
lymphoma_hummel	HG-U133A	Lymphoma-DLBCL	Lymphoma	6.00762
lymphoma_piccaluga	HG-U133_Plus_2	Lymphoma-Angioimmunoblastic	Lymphoma	6.00711
ovary_hendrix	HG-U133A	Ovarian-Serous	Adenocarcinoma-Ovarian	6.00663
colon_laiho	HG-U133A	Colorectal-Non-mucinous	Adenocarcinoma-Colorectal	6.00633
colon_laiho	HG-U133A	Colorectal-Non-mucinous	Adenocarcinoma-Colorectal	6.00629
leukemia_ross2	HG-U133A	Leukemia-AML-Ped	Leukemia	6.00613
lymphoma_hummel	HG-U133A	Lymphoma-BL	Lymphoma	6.00609
prostate_varambally	HG-U133_Plus_2	Prostate-Primary	Adenocarcinoma-Prostate	6.00581
lymphoma_hummel	HG-U133A	Lymphoma-DLBCL	Lymphoma	6.0053
leukemia_ross2	HG-U133A	Leukemia-AML-Ped	Leukemia	6.00515
brain_kool	HG-U133_Plus_2	Medulloblastoma	Medulloblastoma	6.00465
lymphoma_hummel	HG-U133A	Lymphoma-DLBCL	Lymphoma	6.00379
pancreas_grutzmann	HG-U133A	Normal Pancreas	Normal Pancreas	6.00298
lymphoma_hummel	HG-U133A	Lymphoma-DLBCL	Lymphoma	6.00292
lymphoma_hummel	HG-U133A	Lymphoma-BL	Lymphoma	6.00286
leukemia_ross2	HG-U133A	Leukemia-AML-Ped	Leukemia	6.00237
leukemia_teuffel	HG-U133A	Leukemia-B-All	Leukemia	6.00172
ovary_hendrix	HG-U133A	Ovarian-Endometrioid	Adenocarcinoma-Ovarian	5.99996
ovary_hendrix	HG-U133A	Ovarian-Serous	Adenocarcinoma-Ovarian	5.99981
brain_fattet	HG-U133_Plus_2	Medulloblastoma	Medulloblastoma	5.99945
ovary_hendrix	HG-U133A	Ovarian-Endometrioid	Adenocarcinoma-Ovarian	5.99932
headandneck_toruner	HG-U133A	Oral-Squamous	Squamous Carcinoma-Oral	5.99888
lymphoma_piccaluga	HG-U133_Plus_2	Lymphoma-Perhiperal T-Cell	Lymphoma	5.99804
leukemia_ross2	HG-U133A	Leukemia-AML-Ped	Leukemia	5.99707
ovary_hendrix	HG-U133A	Ovarian-Clear Cell	Adenocarcinoma-Ovarian	5.99672
ovary_hendrix	HG-U133A	Ovarian-Serous	Adenocarcinoma-Ovarian	5.99632
thyroid_vasko	HG-U133_Plus_2	Thyroid-Primary	Adenocarcinoma-Thyroid	5.99618
headandneck_toruner	HG-U133A	Normal Oral Epithelium	Normal Oral Epithelium	5.99618
leukemia_soulier	HG-U133A	Leukemia-T-All-Ped	Leukemia	5.9958
leukemia_ross1	HG-U133A	Leukemia-B-All	Leukemia	5.99495
ovary_hendrix	HG-U133A	Ovarian-Serous	Adenocarcinoma-Ovarian	5.99445
headandneck_toruner	HG-U133A	Oral-Squamous	Squamous Carcinoma-Oral	5.99432
ovary_hendrix	HG-U133A	Ovarian-Serous	Adenocarcinoma-Ovarian	5.99369
leukemia_ross1	HG-U133A	Leukemia-B-All	Leukemia	5.99365
leukemia_ross2	HG-U133A	Leukemia-AML-Ped	Leukemia	5.99334
brain_dong	HG-U133A	Glioblastoma-Pseudopalisading	Glioblastoma	5.99284
ovary_hendrix	HG-U133A	Ovarian-Serous	Adenocarcinoma-Ovarian	5.99225
ovary_hendrix	HG-U133A	Ovarian-Mucinous	Adenocarcinoma-Ovarian	5.9911
lymphoma_piccaluga	HG-U133_Plus_2	Lymphoma-Perhiperal T-Cell	Lymphoma	5.9908
leukemia_ross1	HG-U133A	Leukemia-T-All	Leukemia	5.99031
ovary_hendrix	HG-U133A	Ovarian-Mucinous	Adenocarcinoma-Ovarian	5.98954
brain_dong	HG-U133A	Glioblastoma-Common	Glioblastoma	5.98858
ovary_hendrix	HG-U133A	Ovarian-Endometrioid	Adenocarcinoma-Ovarian	5.9885
leukemia_ross1	HG-U133A	Leukemia-B-All	Leukemia	5.98774
leukemia_ross2	HG-U133A	Leukemia-AML-Ped	Leukemia	5.98732
leukemia_ross2	HG-U133A	Leukemia-AML-Ped	Leukemia	5.9871
cervical_bachtiary	HG-U133_Plus_2	Cervical-Squamous Carcinoma	Squamous Carcinoma-Cervix	5.98709
lymphoma_hummel	HG-U133A	Lymphoma-BL	Lymphoma	5.98698
brain_margareto	HG-U133A_2	Astrocytic Tumor	Astrocytoma NOS	5.98691
brain_macdonald2	HG_U95Av2	Glioblastoma	Glioblastoma	5.98679
lymphoma_hummel	HG-U133A	Lymphoma-DLBCL	Lymphoma	5.98678
colon_groene	HG-U133_Plus_2	Colorectal-Adenocarcinoma	Adenocarcinoma-Colorectal	5.98665
ovary_hendrix	HG-U133A	Ovarian-Mucinous	Adenocarcinoma-Ovarian	5.98642
lung_yap	HG-U133A	Normal Lung	Normal Lung	5.98624
lymphoma_hummel	HG-U133A	Lymphoma-DLBCL	Lymphoma	5.98585
ovary_hendrix	HG-U133A	Ovarian-Mucinous	Adenocarcinoma-Ovarian	5.98525
leukemia_ross1	HG-U133A	Leukemia-B-All	Leukemia	5.98445
leukemia_ross1	HG-U133A	Leukemia-B-All	Leukemia	5.98356
leukemia_ross1	HG-U133A	Leukemia-B-All	Leukemia	5.98331
lymphoma_piccaluga	HG-U133_Plus_2	Lymphoma-Angioimmunoblastic	Lymphoma	5.98319
ovary_hendrix	HG-U133A	Ovarian-Endometrioid	Adenocarcinoma-Ovarian	5.98244
ovary_hendrix	HG-U133A	Ovarian-Endometrioid	Adenocarcinoma-Ovarian	5.98198
leukemia_ross1	HG-U133A	Leukemia-B-All	Leukemia	5.98153
cervical_bachtiary	HG-U133_Plus_2	Cervical-Squamous Carcinoma	Squamous Carcinoma-Cervix	5.98036
leukemia_ross1	HG-U133A	Leukemia-B-All	Leukemia	5.97904
leukemia_ross1	HG-U133A	Leukemia-B-All	Leukemia	5.97882
brain_kool	HG-U133_Plus_2	Medulloblastoma	Medulloblastoma	5.97769
leukemia_ross1	HG-U133A	Leukemia-B-All	Leukemia	5.97756
leukemia_ross1	HG-U133A	Leukemia-B-All	Leukemia	5.97743
leukemia_ross1	HG-U133A	Leukemia-B-All	Leukemia	5.97713
leukemia_ross1	HG-U133A	Leukemia-B-All	Leukemia	5.97661
ovary_hendrix	HG-U133A	Ovarian-Endometrioid	Adenocarcinoma-Ovarian	5.97657
lymphoma_hummel	HG-U133A	Lymphoma-DLBCL	Lymphoma	5.97656
brain_dong	HG-U133A	Glioblastoma-Common	Glioblastoma	5.97543
brain_turkheimer	HG-U133_Plus_2	Astrocytoma	Astrocytoma NOS	5.97524
leukemia_ross2	HG-U133A	Leukemia-AML-Ped	Leukemia	5.97487
ovary_hendrix	HG-U133A	Ovarian-Serous	Adenocarcinoma-Ovarian	5.97447
colon_laiho	HG-U133A	Colorectal-Mucinous	Adenocarcinoma-Colorectal	5.97421
headandneck_toruner	HG-U133A	Oral-Squamous	Squamous Carcinoma-Oral	5.97351
lymphoma_hummel	HG-U133A	Lymphoma-BL	Lymphoma	5.97349
lymphoma_hummel	HG-U133A	Lymphoma-DLBCL	Lymphoma	5.97338
leukemia_ross2	HG-U133A	Leukemia-AML-Ped	Leukemia	5.9733
brain_kool	HG-U133_Plus_2	Medulloblastoma	Medulloblastoma	5.97327
leukemia_ross1	HG-U133A	Leukemia-B-All	Leukemia	5.97225
ovary_hendrix	HG-U133A	Ovarian-Serous	Adenocarcinoma-Ovarian	5.97161
leukemia_ross2	HG-U133A	Leukemia-AML-Ped	Leukemia	5.97154
leukemia_ross2	HG-U133A	Leukemia-AML-Ped	Leukemia	5.96889
leukemia_ross1	HG-U133A	Leukemia-B-All	Leukemia	5.96805
leukemia_ross2	HG-U133A	Leukemia-AML-Ped	Leukemia	5.96782
brain_phillips	HG-U133A	Astryocytoma	Astrocytoma NOS	5.96776
cervical_bachtiary	HG-U133_Plus_2	Cervical-Squamous Carcinoma	Squamous Carcinoma-Cervix	5.9669
ovary_hendrix	HG-U133A	Ovarian-Mucinous	Adenocarcinoma-Ovarian	5.96688
ovary_hendrix	HG-U133A	Ovarian-Endometrioid	Adenocarcinoma-Ovarian	5.9662
prostate_varambally	HG-U133_Plus_2	Normal Prostate	Normal Prostate	5.96591
leukemia_ross1	HG-U133A	Leukemia-T-All	Leukemia	5.96573
ovary_hendrix	HG-U133A	Ovarian-Serous	Adenocarcinoma-Ovarian	5.96381
leukemia_ross2	HG-U133A	Leukemia-AML-Ped	Leukemia	5.96301
leukemia_soulier	HG-U133A	Leukemia-T-All	Leukemia	5.96295
esophagus_kimchi	HG-U133A	Normal Esophagus	Normal Esophagus	5.96194
ovary_hendrix	HG-U133A	Ovarian-Serous	Adenocarcinoma-Ovarian	5.96156
leukemia_ross1	HG-U133A	Leukemia-B-All	Leukemia	5.96156
ovary_hendrix	HG-U133A	Ovarian-Serous	Adenocarcinoma-Ovarian	5.96099
thyroid_weber	HG-U133A	Thyroid-Follicular	Adenocarcinoma-Thyroid	5.95998
thyroid_sarquis	HG-U133A	Thyroid-Follicular	Adenocarcinoma-Thyroid	5.95998
esophagus_kimchi	HG-U133A	Esophageal-Adenocarcinoma	Adenocarcinoma-Esophageal	5.95948
ovary_hendrix	HG-U133A	Ovarian-Endometrioid	Adenocarcinoma-Ovarian	5.95929
lymphoma_piccaluga	HG-U133_Plus_2	Lymphoma-Angioimmunoblastic	Lymphoma	5.95893
ovary_hendrix	HG-U133A	Ovarian-Endometrioid	Adenocarcinoma-Ovarian	5.95855
lymphoma_piccaluga	HG-U133_Plus_2	Lymphoma-Perhiperal T-Cell	Lymphoma	5.95819
lymphoma_piccaluga	HG-U133_Plus_2	Lymphoma-Perhiperal T-Cell	Lymphoma	5.95516
ovary_hendrix	HG-U133A	Ovarian-Endometrioid	Adenocarcinoma-Ovarian	5.95445
leukemia_ross2	HG-U133A	Leukemia-AML-Ped	Leukemia	5.95235
ovary_hendrix	HG-U133A	Ovarian-Endometrioid	Adenocarcinoma-Ovarian	5.95223
ovary_hendrix	HG-U133A	Ovarian-Endometrioid	Adenocarcinoma-Ovarian	5.95136
brain_turkheimer	HG-U133_Plus_2	Astrocytoma	Astrocytoma NOS	5.95129
lymphoma_hummel	HG-U133A	Lymphoma-DLBCL	Lymphoma	5.95031
lymphoma_hummel	HG-U133A	Lymphoma-DLBCL	Lymphoma	5.94966
leukemia_ross1	HG-U133A	Leukemia-B-All	Leukemia	5.94948
lymphoma_hummel	HG-U133A	Lymphoma-B-NHL	Lymphoma	5.94906
ovary_hendrix	HG-U133A	Ovarian-Serous	Adenocarcinoma-Ovarian	5.94876
lymphoma_hummel	HG-U133A	Lymphoma-DLBCL	Lymphoma	5.94768
lymphoma_hummel	HG-U133A	Lymphoma-DLBCL	Lymphoma	5.9465
leukemia_ross1	HG-U133A	Leukemia-B-All	Leukemia	5.94589
brain_turkheimer	HG-U133_Plus_2	Astrocytoma	Astrocytoma NOS	5.94431
ovary_hendrix	HG-U133A	Ovarian-Endometrioid	Adenocarcinoma-Ovarian	5.94376
leukemia_ross1	HG-U133A	Leukemia-B-All	Leukemia	5.94323
ovary_hendrix	HG-U133A	Ovarian-Serous	Adenocarcinoma-Ovarian	5.94202
ovary_hendrix	HG-U133A	Ovarian-Serous	Adenocarcinoma-Ovarian	5.94058
leukemia_ross1	HG-U133A	Leukemia-B-All	Leukemia	5.94
ovary_hendrix	HG-U133A	Ovarian-Serous	Adenocarcinoma-Ovarian	5.93992
esophagus_kimchi	HG-U133A	Esophageal-Adenocarcinoma	Adenocarcinoma-Esophageal	5.937
normal_ge	HG-U133A	normal fetal liver	Normal Liver (Fetal)	5.93647
normal_ge	HG-U133A	normal fetal liver	Normal Liver (Fetal)	5.93647
headandneck_odonnell	HG-U133A	Oral-Primary	Squamous Carcinoma-Oral	5.9356
leukemia_ross1	HG-U133A	Leukemia-B-All	Leukemia	5.93525
lymphoma_hummel	HG-U133A	Lymphoma-BL	Lymphoma	5.93439
ovary_hendrix	HG-U133A	Ovarian-Mucinous	Adenocarcinoma-Ovarian	5.9333
leukemia_ross1	HG-U133A	Leukemia-B-All	Leukemia	5.9326
lung_yap	HG-U133A	Lung-Adenocarcinoma	Adenocarcinoma-Lung	5.93231
sarcoma_schafer	HG-U133A	Rabdomyosarcoma-Alveolar	Sarcoma-Rhabdomyosarcoma	5.93226
sarcoma_wachtel	HG-U133A	Rabdomyosarcoma-Alveolar	Sarcoma-Rhabdomyosarcoma	5.93226
leukemia_ross1	HG-U133A	Leukemia-T-All	Leukemia	5.93122
ovary_hendrix	HG-U133A	Ovarian-Serous	Adenocarcinoma-Ovarian	5.93068
brain_phillips	HG-U133A	Astryocytoma	Astrocytoma NOS	5.9301
prostate_varambally	HG-U133_Plus_2	Normal Prostate	Normal Prostate	5.92977
normal_ge	HG-U133A	normal stomach	Normal Stomach	5.92898
normal_ge	HG-U133A	normal stomach	Normal Stomach	5.92898
brain_kool	HG-U133_Plus_2	Medulloblastoma	Medulloblastoma	5.92827
lymphoma_hummel	HG-U133A	Lymphoma-BL	Lymphoma	5.92785
ovary_hendrix	HG-U133A	Ovarian-Endometrioid	Adenocarcinoma-Ovarian	5.92767
leukemia_ross2	HG-U133A	Leukemia-AML-Ped	Leukemia	5.92762
leukemia_soulier	HG-U133A	Leukemia-T-All	Leukemia	5.92738
leukemia_ross2	HG-U133A	Leukemia-AML-Ped	Leukemia	5.92676
lymphoma_hummel	HG-U133A	Lymphoma-DLBCL	Lymphoma	5.92581
leukemia_ross1	HG-U133A	Leukemia-B-All	Leukemia	5.92346
leukemia_ross1	HG-U133A	Leukemia-B-All	Leukemia	5.92328
ovary_hendrix	HG-U133A	Ovarian-Serous	Adenocarcinoma-Ovarian	5.92307
ovary_hendrix	HG-U133A	Ovarian-Endometrioid	Adenocarcinoma-Ovarian	5.92228
brain_turkheimer	HG-U133_Plus_2	Astrocytoma	Astrocytoma NOS	5.92222
kidney_copland	HG-U133A	Normal Renal Epithelium	Normal Kidney	5.92083
lymphoma_piccaluga	HG-U133_Plus_2	Lymphoma-Anaplastic	Lymphoma	5.92074
lymphoma_piccaluga	HG-U133_Plus_2	Lymphoma-Perhiperal T-Cell	Lymphoma	5.92001
leukemia_ross1	HG-U133A	Leukemia-B-All	Leukemia	5.91871
leukemia_ross2	HG-U133A	Leukemia-AML-Ped	Leukemia	5.91793
leukemia_ross1	HG-U133A	Leukemia-B-All	Leukemia	5.91773
brain_kool	HG-U133_Plus_2	Medulloblastoma	Medulloblastoma	5.91708
leukemia_ross2	HG-U133A	Leukemia-AML-Ped	Leukemia	5.91707
leukemia_ross1	HG-U133A	Leukemia-B-All	Leukemia	5.91689
leukemia_ross1	HG-U133A	Leukemia-B-All	Leukemia	5.91688
leukemia_ross1	HG-U133A	Leukemia-T-All	Leukemia	5.91671
brain_margareto	HG-U133A_2	Astrocytic Tumor	Astrocytoma NOS	5.91658
prostate_varambally	HG-U133_Plus_2	Prostate-Primary	Adenocarcinoma-Prostate	5.9157
lymphoma_hummel	HG-U133A	Lymphoma-DLBCL	Lymphoma	5.91482
leukemia_ross1	HG-U133A	Leukemia-B-All	Leukemia	5.91476
lymphoma_piccaluga	HG-U133_Plus_2	Lymphoma-Perhiperal T-Cell	Lymphoma	5.91433
esophagus_kimchi	HG-U133A	Normal Esophagus	Normal Esophagus	5.91214
colon_groene	HG-U133_Plus_2	Colorectal-Adenocarcinoma	Adenocarcinoma-Colorectal	5.91102
ovary_hendrix	HG-U133A	Ovarian-Serous	Adenocarcinoma-Ovarian	5.91054
ovary_hendrix	HG-U133A	Ovarian-Endometrioid	Adenocarcinoma-Ovarian	5.90932
lymphoma_hummel	HG-U133A	Lymphoma-DLBCL	Lymphoma	5.90904
leukemia_ross1	HG-U133A	Leukemia-B-All	Leukemia	5.90842
leukemia_ross2	HG-U133A	Leukemia-AML-Ped	Leukemia	5.9067
leukemia_ross1	HG-U133A	Leukemia-B-All	Leukemia	5.90657
colon_laiho	HG-U133A	Colorectal-Non-mucinous	Adenocarcinoma-Colorectal	5.90636
thyroid_weber	HG-U133A	Thyroid-Follicular	Adenocarcinoma-Thyroid	5.90634
thyroid_sarquis	HG-U133A	Thyroid-Follicular	Adenocarcinoma-Thyroid	5.90634
leukemia_ross1	HG-U133A	Leukemia-T-All	Leukemia	5.90543
headandneck_odonnell	HG-U133A	Oral-Metastatic	Squamous Carcinoma-Oral	5.90504
normal_ge	HG-U133A	normal heart	Normal Heart	5.90478
normal_ge	HG-U133A	normal heart	Normal Heart	5.90478
lymphoma_hummel	HG-U133A	Lymphoma-BL	Lymphoma	5.90316
leukemia_ross1	HG-U133A	Leukemia-T-All	Leukemia	5.90262
leukemia_ross1	HG-U133A	Leukemia-T-All	Leukemia	5.90116
brain_dong	HG-U133A	Glioblastoma-Common	Glioblastoma	5.901
leukemia_ross1	HG-U133A	Leukemia-B-All	Leukemia	5.90002
lymphoma_hummel	HG-U133A	Lymphoma-DLBCL	Lymphoma	5.89999
leukemia_teuffel	HG-U133A	Leukemia-B-All	Leukemia	5.89835
normal_ge	HG-U133A	normal brain	Normal Brain	5.89819
normal_ge	HG-U133A	normal brain	Normal Brain	5.89819
ovary_hendrix	HG-U133A	Ovarian-Endometrioid	Adenocarcinoma-Ovarian	5.89783
ovary_hendrix	HG-U133A	Ovarian-Endometrioid	Adenocarcinoma-Ovarian	5.89737
esophagus_kimchi	HG-U133A	Normal Esophagus	Normal Esophagus	5.89661
kidney_copland	HG-U133A	Normal Renal Epithelium	Normal Kidney	5.89648
colon_laiho	HG-U133A	Colorectal-Non-mucinous	Adenocarcinoma-Colorectal	5.8961
headandneck_odonnell	HG-U133A	Oral-Metastatic	Squamous Carcinoma-Oral	5.8944
leukemia_ross1	HG-U133A	Leukemia-B-All	Leukemia	5.89421
lymphoma_piccaluga	HG-U133_Plus_2	Lymphoma-Perhiperal T-Cell	Lymphoma	5.89396
ovary_hendrix	HG-U133A	Ovarian-Clear Cell	Adenocarcinoma-Ovarian	5.89237
leukemia_ross1	HG-U133A	Leukemia-B-All	Leukemia	5.89222
normal_ge	HG-U133A	normal spleen	Normal Spleen	5.89197
normal_ge	HG-U133A	normal spleen	Normal Spleen	5.89197
ovary_hendrix	HG-U133A	Ovarian-Serous	Adenocarcinoma-Ovarian	5.88958
leukemia_teuffel	HG-U133A	Leukemia-B-All	Leukemia	5.88953
thyroid_vasko	HG-U133_Plus_2	Thyroid-Primary	Adenocarcinoma-Thyroid	5.88879
leukemia_ross1	HG-U133A	Leukemia-B-All	Leukemia	5.88859
brain_phillips	HG-U133A	Astryocytoma	Astrocytoma NOS	5.88829
leukemia_ross2	HG-U133A	Leukemia-AML-Ped	Leukemia	5.88803
cervical_bachtiary	HG-U133_Plus_2	Cervical-Squamous Carcinoma	Squamous Carcinoma-Cervix	5.88676
sarcoma_wachtel	HG-U133A	Rhabdomyosarcoma-Embryonal	Sarcoma-Rhabdomyosarcoma	5.88664
brain_turkheimer	HG-U133_Plus_2	Astrocytoma	Astrocytoma NOS	5.88633
headandneck_odonnell	HG-U133A	Oral-Primary	Squamous Carcinoma-Oral	5.88592
ovary_hendrix	HG-U133A	Ovarian-Clear Cell	Adenocarcinoma-Ovarian	5.88564
brain_turkheimer	HG-U133_Plus_2	Astrocytoma	Astrocytoma NOS	5.88278
lymphoma_hummel	HG-U133A	Lymphoma-DLBCL	Lymphoma	5.88145
prostate_varambally	HG-U133_Plus_2	Prostate-Primary	Adenocarcinoma-Prostate	5.88068
lymphoma_hummel	HG-U133A	Lymphoma-DLBCL	Lymphoma	5.87992
prostate_varambally	HG-U133_Plus_2	Normal Prostate	Normal Prostate	5.87954
colon_groene	HG-U133_Plus_2	Colorectal-Adenocarcinoma	Adenocarcinoma-Colorectal	5.879
ovary_hendrix	HG-U133A	Ovarian-Serous	Adenocarcinoma-Ovarian	5.87528
ovary_hendrix	HG-U133A	Ovarian-Endometrioid	Adenocarcinoma-Ovarian	5.87359
colon_groene	HG-U133_Plus_2	Colorectal-Adenocarcinoma	Adenocarcinoma-Colorectal	5.87221
leukemia_ross1	HG-U133A	Leukemia-B-All	Leukemia	5.86914
pancreas_grutzmann	HG-U133A	Normal Pancreas	Normal Pancreas	5.86721
colon_laiho	HG-U133A	Colorectal-Non-mucinous	Adenocarcinoma-Colorectal	5.86661
leukemia_ross1	HG-U133A	Leukemia-B-All	Leukemia	5.86617
brain_fattet	HG-U133_Plus_2	Medulloblastoma	Medulloblastoma	5.86598
ovary_hendrix	HG-U133A	Ovarian-Serous	Adenocarcinoma-Ovarian	5.8655
brain_phillips	HG-U133A	Astryocytoma	Astrocytoma NOS	5.86545
brain_kool	HG-U133_Plus_2	Medulloblastoma	Medulloblastoma	5.86488
ovary_hendrix	HG-U133A	Ovarian-Mucinous	Adenocarcinoma-Ovarian	5.86472
leukemia_ross1	HG-U133A	Leukemia-B-All	Leukemia	5.8644
normal_ge	HG-U133A	normal trachea	Normal Trachea	5.8643
normal_ge	HG-U133A	normal trachea	Normal Trachea	5.8643
headandneck_odonnell	HG-U133A	Oral-Primary	Squamous Carcinoma-Oral	5.86421
brain_turkheimer	HG-U133_Plus_2	Astrocytoma	Astrocytoma NOS	5.86391
pancreas_grutzmann	HG-U133A	Normal Pancreas	Normal Pancreas	5.86256
leukemia_ross1	HG-U133A	Leukemia-B-All	Leukemia	5.86247
colon_groene	HG-U133_Plus_2	Colorectal-Adenocarcinoma	Adenocarcinoma-Colorectal	5.86092
esophagus_kimchi	HG-U133A	Esophageal-Adenocarcinoma	Adenocarcinoma-Esophageal	5.8605
lymphoma_hummel	HG-U133A	Lymphoma-DLBCL	Lymphoma	5.86046
ovary_hendrix	HG-U133A	Ovarian-Endometrioid	Adenocarcinoma-Ovarian	5.86
brain_kool	HG-U133_Plus_2	Medulloblastoma	Medulloblastoma	5.85982
brain_phillips	HG-U133A	Astryocytoma	Astrocytoma NOS	5.85877
leukemia_teuffel	HG-U133A	Leukemia-B-All	Leukemia	5.85838
leukemia_soulier	HG-U133A	Leukemia-T-All-Ped	Leukemia	5.85836
esophagus_kimchi	HG-U133A	Esophageal-Adenocarcinoma	Adenocarcinoma-Esophageal	5.85611
colon_groene	HG-U133_Plus_2	Colorectal-Adenocarcinoma	Adenocarcinoma-Colorectal	5.85603
lymphoma_piccaluga	HG-U133_Plus_2	Lymphoma-Anaplastic	Lymphoma	5.85519
pancreas_grutzmann	HG-U133A	Pancreas-Cancer	Adenocarcinoma-Pancreas	5.85493
leukemia_ross1	HG-U133A	Leukemia-B-All	Leukemia	5.85456
normal_ge	HG-U133A	normal corpus	Normal Brain	5.8539
normal_ge	HG-U133A	normal corpus	Normal Brain	5.8539
headandneck_odonnell	HG-U133A	Oral-Primary	Squamous Carcinoma-Oral	5.85312
normal_ge	HG-U133A	normal lung	Normal Lung	5.85162
normal_ge	HG-U133A	normal lung	Normal Lung	5.85162
leukemia_ross1	HG-U133A	Leukemia-B-All	Leukemia	5.85095
brain_phillips	HG-U133A	Astryocytoma	Astrocytoma NOS	5.84927
brain_kool	HG-U133_Plus_2	Medulloblastoma	Medulloblastoma	5.84864
headandneck_odonnell	HG-U133A	Oral-Primary	Squamous Carcinoma-Oral	5.84845
brain_dong	HG-U133A	Glioblastoma-Common	Glioblastoma	5.84783
thyroid_vasko	HG-U133_Plus_2	Normal Thyroid	Normal Thyroid	5.84718
ovary_hendrix	HG-U133A	Ovarian-Serous	Adenocarcinoma-Ovarian	5.84551
colon_laiho	HG-U133A	Colorectal-Non-mucinous	Adenocarcinoma-Colorectal	5.84515
prostate_varambally	HG-U133_Plus_2	Normal Prostate	Normal Prostate	5.84476
ovary_hendrix	HG-U133A	Ovarian-Serous	Adenocarcinoma-Ovarian	5.84443
ovary_hendrix	HG-U133A	Ovarian-Serous	Adenocarcinoma-Ovarian	5.84381
ovary_hendrix	HG-U133A	Ovarian-Serous	Adenocarcinoma-Ovarian	5.84308
pancreas_grutzmann	HG-U133A	Normal Pancreas	Normal Pancreas	5.84198
leukemia_ross1	HG-U133A	Leukemia-B-All	Leukemia	5.84189
brain_kool	HG-U133_Plus_2	Medulloblastoma	Medulloblastoma	5.84186
normal_ge	HG-U133A	normal skeletal muscle	Normal Skeletal Muscle	5.84185
normal_ge	HG-U133A	normal skeletal muscle	Normal Skeletal Muscle	5.84185
headandneck_odonnell	HG-U133A	Oral-Primary	Squamous Carcinoma-Oral	5.84055
brain_margareto	HG-U133A_2	Astrocytic Tumor	Astrocytoma NOS	5.83707
brain_dong	HG-U133A	Glioblastoma-Pseudopalisading	Glioblastoma	5.837
normal_ge	HG-U133A	normal thyroid	Normal Thyroid	5.83436
normal_ge	HG-U133A	normal thyroid	Normal Thyroid	5.83436
brain_phillips	HG-U133A	Astryocytoma	Astrocytoma NOS	5.83138
leukemia_ross1	HG-U133A	Leukemia-B-All	Leukemia	5.83044
thyroid_sarquis	HG-U133A	Thyroid-Follicular	Adenocarcinoma-Thyroid	5.83002
thyroid_weber	HG-U133A	Thyroid-Follicular	Adenocarcinoma-Thyroid	5.83002
colon_laiho	HG-U133A	Colorectal-Non-mucinous	Adenocarcinoma-Colorectal	5.82825
ovary_hendrix	HG-U133A	Ovarian-Endometrioid	Adenocarcinoma-Ovarian	5.8251
thyroid_vasko	HG-U133_Plus_2	Thyroid-Metastatic	Adenocarcinoma-Thyroid	5.82459
leukemia_ross1	HG-U133A	Leukemia-B-All	Leukemia	5.82438
ovary_hendrix	HG-U133A	Ovarian-Serous	Adenocarcinoma-Ovarian	5.82199
leukemia_ross2	HG-U133A	Leukemia-AML-Ped	Leukemia	5.82197
leukemia_ross1	HG-U133A	Leukemia-B-All	Leukemia	5.8214
pancreas_grutzmann	HG-U133A	Pancreas-Cancer	Adenocarcinoma-Pancreas	5.82074
leukemia_ross1	HG-U133A	Leukemia-B-All	Leukemia	5.82052
normal_ge	HG-U133A	normal kidney	Normal Kidney	5.82037
normal_ge	HG-U133A	normal kidney	Normal Kidney	5.82037
brain_dong	HG-U133A	Glioblastoma-Common	Glioblastoma	5.81815
colon_laiho	HG-U133A	Colorectal-Non-mucinous	Adenocarcinoma-Colorectal	5.81757
lung_yap	HG-U133A	Lung-Adenocarcinoma	Adenocarcinoma-Lung	5.81628
ovary_hendrix	HG-U133A	Ovarian-Endometrioid	Adenocarcinoma-Ovarian	5.81609
kidney_copland	HG-U133A	Normal Renal Epithelium	Normal Kidney	5.81559
colon_groene	HG-U133_Plus_2	Colorectal-Adenocarcinoma	Adenocarcinoma-Colorectal	5.81491
sarcoma_schafer	HG-U133A	Rabdomyosarcoma-Alveolar	Sarcoma-Rhabdomyosarcoma	5.81384
sarcoma_wachtel	HG-U133A	Rabdomyosarcoma-Alveolar	Sarcoma-Rhabdomyosarcoma	5.81384
normal_ge	HG-U133A	normal pituitary gland	Normal Pituitary Gland	5.81292
normal_ge	HG-U133A	normal pituitary gland	Normal Pituitary Gland	5.81292
colon_groene	HG-U133_Plus_2	Colorectal-Adenocarcinoma	Adenocarcinoma-Colorectal	5.81279
leukemia_teuffel	HG-U133A	Leukemia-B-All	Leukemia	5.81238
leukemia_ross1	HG-U133A	Leukemia-B-All	Leukemia	5.80936
pancreas_grutzmann	HG-U133A	Normal Pancreas	Normal Pancreas	5.80904
brain_kool	HG-U133_Plus_2	Medulloblastoma	Medulloblastoma	5.8088
leukemia_ross1	HG-U133A	Leukemia-B-All	Leukemia	5.80624
brain_kool	HG-U133_Plus_2	Medulloblastoma	Medulloblastoma	5.80558
lymphoma_piccaluga	HG-U133_Plus_2	Lymphoma-Perhiperal T-Cell	Lymphoma	5.80547
colon_laiho	HG-U133A	Colorectal-Non-mucinous	Adenocarcinoma-Colorectal	5.80416
ovary_hendrix	HG-U133A	Ovarian-Mucinous	Adenocarcinoma-Ovarian	5.80348
colon_laiho	HG-U133A	Colorectal-Non-mucinous	Adenocarcinoma-Colorectal	5.80316
lymphoma_hummel	HG-U133A	Lymphoma-DLBCL	Lymphoma	5.80245
leukemia_ross2	HG-U133A	Leukemia-AML-Ped	Leukemia	5.8023
brain_phillips	HG-U133A	Astryocytoma	Astrocytoma NOS	5.80151
sarcoma_schafer	HG-U133A	Rhabdomyosarcoma-Embryonal	Sarcoma-Rhabdomyosarcoma	5.80105
sarcoma_wachtel	HG-U133A	Rhabdomyosarcoma-Embryonal	Sarcoma-Rhabdomyosarcoma	5.80105
ovary_hendrix	HG-U133A	Ovarian-Endometrioid	Adenocarcinoma-Ovarian	5.80103
headandneck_odonnell	HG-U133A	Oral-Metastatic	Squamous Carcinoma-Oral	5.80065
lymphoma_hummel	HG-U133A	Lymphoma-B-NHL	Lymphoma	5.80045
brain_kool	HG-U133_Plus_2	Medulloblastoma	Medulloblastoma	5.79936
colon_groene	HG-U133_Plus_2	Colorectal-Adenocarcinoma	Adenocarcinoma-Colorectal	5.79796
normal_ge	HG-U133A	normal small intestine	Normal Small Intestine	5.79786
normal_ge	HG-U133A	normal small intestine	Normal Small Intestine	5.79786
lung_yap	HG-U133A	Lung-Adenocarcinoma	Adenocarcinoma-Lung	5.7977
brain_kool	HG-U133_Plus_2	Medulloblastoma	Medulloblastoma	5.79763
brain_kool	HG-U133_Plus_2	Medulloblastoma	Medulloblastoma	5.79672
brain_turkheimer	HG-U133_Plus_2	Astrocytoma	Astrocytoma NOS	5.79652
colon_laiho	HG-U133A	Colorectal-Non-mucinous	Adenocarcinoma-Colorectal	5.79578
esophagus_kimchi	HG-U133A	Esophageal-Adenocarcinoma	Adenocarcinoma-Esophageal	5.79555
ovary_hendrix	HG-U133A	Ovarian-Clear Cell	Adenocarcinoma-Ovarian	5.79252
brain_kool	HG-U133_Plus_2	Medulloblastoma	Medulloblastoma	5.79161
colon_groene	HG-U133_Plus_2	Colorectal-Adenocarcinoma	Adenocarcinoma-Colorectal	5.79126
colon_groene	HG-U133_Plus_2	Colorectal-Adenocarcinoma	Adenocarcinoma-Colorectal	5.79038
leukemia_ross1	HG-U133A	Leukemia-B-All	Leukemia	5.78875
brain_phillips	HG-U133A	Astryocytoma	Astrocytoma NOS	5.78669
leukemia_ross1	HG-U133A	Leukemia-B-All	Leukemia	5.78667
sarcoma_schafer	HG-U133A	Rhabdomyosarcoma-Embryonal	Sarcoma-Rhabdomyosarcoma	5.78665
sarcoma_wachtel	HG-U133A	Rhabdomyosarcoma-Embryonal	Sarcoma-Rhabdomyosarcoma	5.78665
brain_phillips	HG-U133A	Astryocytoma	Astrocytoma NOS	5.78632
esophagus_kimchi	HG-U133A	Esophageal-Adenocarcinoma	Adenocarcinoma-Esophageal	5.78632
leukemia_ross1	HG-U133A	Leukemia-T-All	Leukemia	5.78604
colon_laiho	HG-U133A	Colorectal-Non-mucinous	Adenocarcinoma-Colorectal	5.78593
leukemia_ross1	HG-U133A	Leukemia-B-All	Leukemia	5.78437
colon_laiho	HG-U133A	Colorectal-Mucinous	Adenocarcinoma-Colorectal	5.78391
lymphoma_piccaluga	HG-U133_Plus_2	Lymphoma-Anaplastic	Lymphoma	5.78337
normal_ge	HG-U133A	normal fetal brain	Normal Brain (Fetal)	5.783
normal_ge	HG-U133A	normal fetal brain	Normal Brain (Fetal)	5.783
normal_ge	HG-U133A	normal breast	Normal Breast	5.77736
normal_ge	HG-U133A	normal breast	Normal Breast	5.77736
normal_ge	HG-U133A	normal spinal cord	Normal Spinal Cord	5.77518
normal_ge	HG-U133A	normal spinal cord	Normal Spinal Cord	5.77518
sarcoma_schafer	HG-U133A	Rabdomyosarcoma-Alveolar	Sarcoma-Rhabdomyosarcoma	5.77495
sarcoma_wachtel	HG-U133A	Rabdomyosarcoma-Alveolar	Sarcoma-Rhabdomyosarcoma	5.77495
leukemia_ross1	HG-U133A	Leukemia-B-All	Leukemia	5.77372
brain_dong	HG-U133A	Glioblastoma-Common	Glioblastoma	5.77337
headandneck_odonnell	HG-U133A	Oral-Primary	Squamous Carcinoma-Oral	5.77306
colon_laiho	HG-U133A	Colorectal-Non-mucinous	Adenocarcinoma-Colorectal	5.77132
colon_groene	HG-U133_Plus_2	Colorectal-Adenocarcinoma	Adenocarcinoma-Colorectal	5.77123
colon_laiho	HG-U133A	Colorectal-Non-mucinous	Adenocarcinoma-Colorectal	5.77113
leukemia_ross1	HG-U133A	Leukemia-B-All	Leukemia	5.76892
leukemia_ross1	HG-U133A	Leukemia-B-All	Leukemia	5.7683
brain_fattet	HG-U133_Plus_2	Medulloblastoma	Medulloblastoma	5.76787
leukemia_ross1	HG-U133A	Leukemia-B-All	Leukemia	5.76783
brain_phillips	HG-U133A	Astryocytoma	Astrocytoma NOS	5.76781
colon_laiho	HG-U133A	Colorectal-Non-mucinous	Adenocarcinoma-Colorectal	5.76739
ovary_hendrix	HG-U133A	Ovarian-Serous	Adenocarcinoma-Ovarian	5.76715
sarcoma_schafer	HG-U133A	Rhabdomyosarcoma-Embryonal	Sarcoma-Rhabdomyosarcoma	5.76555
sarcoma_wachtel	HG-U133A	Rhabdomyosarcoma-Embryonal	Sarcoma-Rhabdomyosarcoma	5.76555
headandneck_odonnell	HG-U133A	Oral-Primary	Squamous Carcinoma-Oral	5.76534
normal_ge	HG-U133A	normal cerebellum	Normal Cerebellum	5.76471
normal_ge	HG-U133A	normal cerebellum	Normal Cerebellum	5.76471
normal_ge	HG-U133A	normal pancreas	Normal Pancreas	5.76433
normal_ge	HG-U133A	normal pancreas	Normal Pancreas	5.76433
normal_ge	HG-U133A	normal testis	Normal Testis	5.76403
normal_ge	HG-U133A	normal testis	Normal Testis	5.76403
leukemia_ross1	HG-U133A	Leukemia-B-All	Leukemia	5.76246
leukemia_ross1	HG-U133A	Leukemia-B-All	Leukemia	5.75975
pancreas_grutzmann	HG-U133A	Pancreas-Cancer	Adenocarcinoma-Pancreas	5.75834
normal_ge	HG-U133A	normal uterus	Normal Uterus	5.7583
normal_ge	HG-U133A	normal uterus	Normal Uterus	5.7583
esophagus_kimchi	HG-U133A	Esophageal-Adenocarcinoma	Adenocarcinoma-Esophageal	5.75786
brain_phillips	HG-U133A	Astryocytoma	Astrocytoma NOS	5.75762
ovary_hendrix	HG-U133A	Ovarian-Endometrioid	Adenocarcinoma-Ovarian	5.7567
colon_laiho	HG-U133A	Colorectal-Non-mucinous	Adenocarcinoma-Colorectal	5.75586
normal_ge	HG-U133A	normal caudate nucleus	Normal Brain	5.75547
normal_ge	HG-U133A	normal caudate nucleus	Normal Brain	5.75547
colon_groene	HG-U133_Plus_2	Colorectal-Adenocarcinoma	Adenocarcinoma-Colorectal	5.75436
thyroid_vasko	HG-U133_Plus_2	Thyroid-Metastatic	Adenocarcinoma-Thyroid	5.75072
pancreas_grutzmann	HG-U133A	Normal Pancreas	Normal Pancreas	5.75062
headandneck_odonnell	HG-U133A	Oral-Primary	Squamous Carcinoma-Oral	5.75012
sarcoma_schafer	HG-U133A	Rabdomyosarcoma-Alveolar	Sarcoma-Rhabdomyosarcoma	5.74839
sarcoma_wachtel	HG-U133A	Rabdomyosarcoma-Alveolar	Sarcoma-Rhabdomyosarcoma	5.74838
ovary_hendrix	HG-U133A	Ovarian-Serous	Adenocarcinoma-Ovarian	5.74798
colon_laiho	HG-U133A	Colorectal-Non-mucinous	Adenocarcinoma-Colorectal	5.74782
pancreas_grutzmann	HG-U133A	Pancreas-Cancer	Adenocarcinoma-Pancreas	5.74396
pancreas_grutzmann	HG-U133A	Normal Pancreas	Normal Pancreas	5.74282
headandneck_odonnell	HG-U133A	Oral-Primary	Squamous Carcinoma-Oral	5.74279
brain_phillips	HG-U133A	Astryocytoma	Astrocytoma NOS	5.74265
colon_groene	HG-U133_Plus_2	Colorectal-Adenocarcinoma	Adenocarcinoma-Colorectal	5.74226
brain_phillips	HG-U133A	Astryocytoma	Astrocytoma NOS	5.74058
brain_turkheimer	HG-U133_Plus_2	Astrocytoma	Astrocytoma NOS	5.73898
brain_turkheimer	HG-U133_Plus_2	Astrocytoma	Astrocytoma NOS	5.73638
normal_ge	HG-U133A	normal placenta	Normal Placenta	5.73554
normal_ge	HG-U133A	normal placenta	Normal Placenta	5.73554
ovary_hendrix	HG-U133A	Ovarian-Endometrioid	Adenocarcinoma-Ovarian	5.73382
brain_phillips	HG-U133A	Astryocytoma	Astrocytoma NOS	5.73369
normal_ge	HG-U133A	normal thalamus	Normal Brain	5.73254
normal_ge	HG-U133A	normal thalamus	Normal Brain	5.73254
brain_phillips	HG-U133A	Astryocytoma	Astrocytoma NOS	5.73192
sarcoma_schafer	HG-U133A	Rabdomyosarcoma-Alveolar	Sarcoma-Rhabdomyosarcoma	5.73146
sarcoma_wachtel	HG-U133A	Rabdomyosarcoma-Alveolar	Sarcoma-Rhabdomyosarcoma	5.73145
pancreas_grutzmann	HG-U133A	Pancreas-Cancer	Adenocarcinoma-Pancreas	5.72864
headandneck_odonnell	HG-U133A	Oral-Primary	Squamous Carcinoma-Oral	5.7266
lymphoma_piccaluga	HG-U133_Plus_2	Lymphoma-Perhiperal T-Cell	Lymphoma	5.72648
leukemia_ross1	HG-U133A	Leukemia-B-All	Leukemia	5.72633
thyroid_sarquis	HG-U133A	Thyroid-Follicular	Adenocarcinoma-Thyroid	5.72628
thyroid_weber	HG-U133A	Thyroid-Follicular	Adenocarcinoma-Thyroid	5.72628
colon_groene	HG-U133_Plus_2	Colorectal-Adenocarcinoma	Adenocarcinoma-Colorectal	5.7262
colon_laiho	HG-U133A	Colorectal-Non-mucinous	Adenocarcinoma-Colorectal	5.72559
colon_laiho	HG-U133A	Colorectal-Non-mucinous	Adenocarcinoma-Colorectal	5.72513
headandneck_odonnell	HG-U133A	Oral-Primary	Squamous Carcinoma-Oral	5.724
normal_ge	HG-U133A	normal amygdala	Normal Brain	5.72367
normal_ge	HG-U133A	normal amygdala	Normal Brain	5.72367
brain_phillips	HG-U133A	Astryocytoma	Astrocytoma NOS	5.72336
colon_laiho	HG-U133A	Colorectal-Non-mucinous	Adenocarcinoma-Colorectal	5.72167
lung_yap	HG-U133A	Lung-Adenocarcinoma	Adenocarcinoma-Lung	5.71982
colon_groene	HG-U133_Plus_2	Colorectal-Adenocarcinoma	Adenocarcinoma-Colorectal	5.71821
colon_laiho	HG-U133A	Colorectal-Non-mucinous	Adenocarcinoma-Colorectal	5.71763
brain_phillips	HG-U133A	Astryocytoma	Astrocytoma NOS	5.71747
brain_turkheimer	HG-U133_Plus_2	Astrocytoma	Astrocytoma NOS	5.71716
headandneck_odonnell	HG-U133A	Oral-Primary	Squamous Carcinoma-Oral	5.71678
leukemia_ross1	HG-U133A	Leukemia-B-All	Leukemia	5.71362
normal_ge	HG-U133A	normal fetal lung	Normal Lung (Fetal)	5.71317
normal_ge	HG-U133A	normal fetal lung	Normal Lung (Fetal)	5.71317
pancreas_grutzmann	HG-U133A	Pancreas-Cancer	Adenocarcinoma-Pancreas	5.71308
brain_phillips	HG-U133A	Astryocytoma	Astrocytoma NOS	5.71225
colon_groene	HG-U133_Plus_2	Colorectal-Adenocarcinoma	Adenocarcinoma-Colorectal	5.71221
pancreas_grutzmann	HG-U133A	Pancreas-Cancer	Adenocarcinoma-Pancreas	5.70884
headandneck_odonnell	HG-U133A	Oral-Primary	Squamous Carcinoma-Oral	5.7077
sarcoma_schafer	HG-U133A	Rabdomyosarcoma-Alveolar	Sarcoma-Rhabdomyosarcoma	5.70411
sarcoma_wachtel	HG-U133A	Rabdomyosarcoma-Alveolar	Sarcoma-Rhabdomyosarcoma	5.70411
sarcoma_schafer	HG-U133A	Rabdomyosarcoma-Alveolar	Sarcoma-Rhabdomyosarcoma	5.70292
sarcoma_wachtel	HG-U133A	Rabdomyosarcoma-Alveolar	Sarcoma-Rhabdomyosarcoma	5.70291
lymphoma_hummel	HG-U133A	Lymphoma-DLBCL	Lymphoma	5.70143
thyroid_vasko	HG-U133_Plus_2	Thyroid-Metastatic	Adenocarcinoma-Thyroid	5.70141
brain_phillips	HG-U133A	Astryocytoma	Astrocytoma NOS	5.70118
kidney_copland	HG-U133A	Normal Renal Epithelium	Normal Kidney	5.70075
colon_groene	HG-U133_Plus_2	Colorectal-Adenocarcinoma	Adenocarcinoma-Colorectal	5.70035
colon_groene	HG-U133_Plus_2	Colorectal-Adenocarcinoma	Adenocarcinoma-Colorectal	5.69971
brain_phillips	HG-U133A	Astryocytoma	Astrocytoma NOS	5.69608
brain_phillips	HG-U133A	Astryocytoma	Astrocytoma NOS	5.6955
ovary_hendrix	HG-U133A	Ovarian-Serous	Adenocarcinoma-Ovarian	5.69476
sarcoma_schafer	HG-U133A	Rabdomyosarcoma-Alveolar	Sarcoma-Rhabdomyosarcoma	5.69458
sarcoma_wachtel	HG-U133A	Rabdomyosarcoma-Alveolar	Sarcoma-Rhabdomyosarcoma	5.69457
brain_phillips	HG-U133A	Astryocytoma	Astrocytoma NOS	5.69331
brain_phillips	HG-U133A	Astryocytoma	Astrocytoma NOS	5.69319
brain_phillips	HG-U133A	Astryocytoma	Astrocytoma NOS	5.69167
colon_groene	HG-U133_Plus_2	Colorectal-Adenocarcinoma	Adenocarcinoma-Colorectal	5.69156
normal_ge	HG-U133A	normal bladder	Normal Bladder	5.69141
normal_ge	HG-U133A	normal bladder	Normal Bladder	5.69141
headandneck_odonnell	HG-U133A	Oral-Primary	Squamous Carcinoma-Oral	5.69104
kidney_copland	HG-U133A	Normal Renal Epithelium	Normal Kidney	5.68818
brain_phillips	HG-U133A	Astryocytoma	Astrocytoma NOS	5.68767
brain_kool	HG-U133_Plus_2	Medulloblastoma	Medulloblastoma	5.68516
thyroid_sarquis	HG-U133A	Thyroid-Follicular	Adenocarcinoma-Thyroid	5.68438
thyroid_weber	HG-U133A	Thyroid-Follicular	Adenocarcinoma-Thyroid	5.68438
brain_phillips	HG-U133A	Astryocytoma	Astrocytoma NOS	5.68424
headandneck_odonnell	HG-U133A	Oral-Primary	Squamous Carcinoma-Oral	5.68388
headandneck_odonnell	HG-U133A	Oral-Primary	Squamous Carcinoma-Oral	5.68031
headandneck_odonnell	HG-U133A	Oral-Primary	Squamous Carcinoma-Oral	5.67964
colon_groene	HG-U133_Plus_2	Colorectal-Adenocarcinoma	Adenocarcinoma-Colorectal	5.67679
normal_ge	HG-U133A	normal prostate	Normal Prostate	5.67555
normal_ge	HG-U133A	normal prostate	Normal Prostate	5.67555
brain_phillips	HG-U133A	Astryocytoma	Astrocytoma NOS	5.67478
kidney_copland	HG-U133A	Normal Renal Epithelium	Normal Kidney	5.67478
colon_laiho	HG-U133A	Colorectal-Non-mucinous	Adenocarcinoma-Colorectal	5.6743
normal_ge	HG-U133A	normal salivary gland	Normal Salivary Gland	5.67419
normal_ge	HG-U133A	normal salivary gland	Normal Salivary Gland	5.67419
brain_phillips	HG-U133A	Astryocytoma	Astrocytoma NOS	5.67104
sarcoma_schafer	HG-U133A	Rhabdomyosarcoma-Embryonal	Sarcoma-Rhabdomyosarcoma	5.6697
sarcoma_wachtel	HG-U133A	Rhabdomyosarcoma-Embryonal	Sarcoma-Rhabdomyosarcoma	5.6697
sarcoma_schafer	HG-U133A	Rabdomyosarcoma-Alveolar	Sarcoma-Rhabdomyosarcoma	5.66745
sarcoma_wachtel	HG-U133A	Rabdomyosarcoma-Alveolar	Sarcoma-Rhabdomyosarcoma	5.66745
sarcoma_schafer	HG-U133A	Rhabdomyosarcoma-Embryonal	Sarcoma-Rhabdomyosarcoma	5.66724
sarcoma_wachtel	HG-U133A	Rhabdomyosarcoma-Embryonal	Sarcoma-Rhabdomyosarcoma	5.66723
headandneck_odonnell	HG-U133A	Oral-Primary	Squamous Carcinoma-Oral	5.6663
headandneck_odonnell	HG-U133A	Oral-Metastatic	Squamous Carcinoma-Oral	5.66101
brain_phillips	HG-U133A	Astryocytoma	Astrocytoma NOS	5.65945
colon_laiho	HG-U133A	Colorectal-Non-mucinous	Adenocarcinoma-Colorectal	5.6587
brain_phillips	HG-U133A	Astryocytoma	Astrocytoma NOS	5.65595
colon_laiho	HG-U133A	Colorectal-Non-mucinous	Adenocarcinoma-Colorectal	5.65281
kidney_copland	HG-U133A	Renal Tumor	Adenocarcinoma-Kidney	5.65253
brain_phillips	HG-U133A	Astryocytoma	Astrocytoma NOS	5.65172
sarcoma_schafer	HG-U133A	Rhabdomyosarcoma-Embryonal	Sarcoma-Rhabdomyosarcoma	5.65062
sarcoma_wachtel	HG-U133A	Rhabdomyosarcoma-Embryonal	Sarcoma-Rhabdomyosarcoma	5.65061
brain_phillips	HG-U133A	Astryocytoma	Astrocytoma NOS	5.64747
colon_groene	HG-U133_Plus_2	Colorectal-Adenocarcinoma	Adenocarcinoma-Colorectal	5.64686
brain_phillips	HG-U133A	Astryocytoma	Astrocytoma NOS	5.64647
normal_ge	HG-U133A	normal thymus	Normal Thymus	5.64476
normal_ge	HG-U133A	normal thymus	Normal Thymus	5.64476
pancreas_grutzmann	HG-U133A	Pancreas-Cancer	Adenocarcinoma-Pancreas	5.64435
colon_groene	HG-U133_Plus_2	Colorectal-Adenocarcinoma	Adenocarcinoma-Colorectal	5.64435
colon_laiho	HG-U133A	Colorectal-Mucinous	Adenocarcinoma-Colorectal	5.64431
normal_ge	HG-U133A	normal ovary	Normal Ovary	5.64323
normal_ge	HG-U133A	normal ovary	Normal Ovary	5.64323
brain_phillips	HG-U133A	Astryocytoma	Astrocytoma NOS	5.64314
pancreas_grutzmann	HG-U133A	Pancreas-Cancer	Adenocarcinoma-Pancreas	5.64287
normal_ge	HG-U133A	normal colon	Normal Colon	5.64276
normal_ge	HG-U133A	normal colon	Normal Colon	5.64276
colon_groene	HG-U133_Plus_2	Colorectal-Adenocarcinoma	Adenocarcinoma-Colorectal	5.64242
brain_phillips	HG-U133A	Astryocytoma	Astrocytoma NOS	5.64176
brain_phillips	HG-U133A	Astryocytoma	Astrocytoma NOS	5.64166
brain_phillips	HG-U133A	Astryocytoma	Astrocytoma NOS	5.64138
brain_turkheimer	HG-U133_Plus_2	Astrocytoma	Astrocytoma NOS	5.6407
brain_phillips	HG-U133A	Astryocytoma	Astrocytoma NOS	5.63683
brain_phillips	HG-U133A	Astryocytoma	Astrocytoma NOS	5.63596
kidney_copland	HG-U133A	Renal Tumor	Adenocarcinoma-Kidney	5.63398
headandneck_odonnell	HG-U133A	Oral-Primary	Squamous Carcinoma-Oral	5.63337
kidney_copland	HG-U133A	Normal Renal Epithelium	Normal Kidney	5.63302
thyroid_weber	HG-U133A	Thyroid-Follicular	Adenocarcinoma-Thyroid	5.63196
thyroid_sarquis	HG-U133A	Thyroid-Follicular	Adenocarcinoma-Thyroid	5.63196
brain_phillips	HG-U133A	Astryocytoma	Astrocytoma NOS	5.63114
colon_laiho	HG-U133A	Colorectal-Mucinous	Adenocarcinoma-Colorectal	5.63063
brain_phillips	HG-U133A	Astryocytoma	Astrocytoma NOS	5.63035
brain_phillips	HG-U133A	Astryocytoma	Astrocytoma NOS	5.62929
leukemia_ross1	HG-U133A	Leukemia-B-All	Leukemia	5.62619
breast_miller	HG-U133A	Breast-WT p53	Adenocarcinoma-Breast	5.62554
colon_laiho	HG-U133A	Colorectal-Non-mucinous	Adenocarcinoma-Colorectal	5.62481
brain_phillips	HG-U133A	Astryocytoma	Astrocytoma NOS	5.62288
kidney_copland	HG-U133A	Normal Renal Epithelium	Normal Kidney	5.61895
brain_phillips	HG-U133A	Astryocytoma	Astrocytoma NOS	5.61862
breast_miller	HG-U133A	Breast-WT p53	Adenocarcinoma-Breast	5.61691
kidney_copland	HG-U133A	Renal Tumor	Adenocarcinoma-Kidney	5.61623
brain_phillips	HG-U133A	Astryocytoma	Astrocytoma NOS	5.61597
brain_phillips	HG-U133A	Astryocytoma	Astrocytoma NOS	5.61534
lung_yap	HG-U133A	Normal Lung	Normal Lung	5.61522
pancreas_grutzmann	HG-U133A	Pancreas-Cancer	Adenocarcinoma-Pancreas	5.61285
brain_phillips	HG-U133A	Astryocytoma	Astrocytoma NOS	5.61258
brain_phillips	HG-U133A	Astryocytoma	Astrocytoma NOS	5.61169
breast_miller	HG-U133A	Breast-Mutant p53	Adenocarcinoma-Breast	5.60996
breast_miller	HG-U133A	Breast-WT p53	Adenocarcinoma-Breast	5.6081
breast_miller	HG-U133A	Breast-WT p53	Adenocarcinoma-Breast	5.60619
brain_phillips	HG-U133A	Astryocytoma	Astrocytoma NOS	5.6061
sarcoma_schafer	HG-U133A	Rabdomyosarcoma-Alveolar	Sarcoma-Rhabdomyosarcoma	5.60478
sarcoma_wachtel	HG-U133A	Rabdomyosarcoma-Alveolar	Sarcoma-Rhabdomyosarcoma	5.60478
brain_phillips	HG-U133A	Astryocytoma	Astrocytoma NOS	5.60436
sarcoma_schafer	HG-U133A	Rhabdomyosarcoma-Embryonal	Sarcoma-Rhabdomyosarcoma	5.60368
sarcoma_wachtel	HG-U133A	Rhabdomyosarcoma-Embryonal	Sarcoma-Rhabdomyosarcoma	5.60367
sarcoma_schafer	HG-U133A	Rabdomyosarcoma-Alveolar	Sarcoma-Rhabdomyosarcoma	5.6027
sarcoma_wachtel	HG-U133A	Rabdomyosarcoma-Alveolar	Sarcoma-Rhabdomyosarcoma	5.6027
normal_ge	HG-U133A	normal skin	Normal Skin	5.60203
normal_ge	HG-U133A	normal skin	Normal Skin	5.60203
brain_phillips	HG-U133A	Astryocytoma	Astrocytoma NOS	5.6011
colon_laiho	HG-U133A	Colorectal-Non-mucinous	Adenocarcinoma-Colorectal	5.60001
pancreas_grutzmann	HG-U133A	Pancreas-Cancer	Adenocarcinoma-Pancreas	5.59956
kidney_copland	HG-U133A	Renal Tumor	Adenocarcinoma-Kidney	5.59952
brain_phillips	HG-U133A	Astryocytoma	Astrocytoma NOS	5.59668
breast_miller	HG-U133A	Breast-WT p53	Adenocarcinoma-Breast	5.59511
brain_phillips	HG-U133A	Astryocytoma	Astrocytoma NOS	5.59336
headandneck_odonnell	HG-U133A	Oral-Metastatic	Squamous Carcinoma-Oral	5.59306
breast_miller	HG-U133A	Breast-WT p53	Adenocarcinoma-Breast	5.59208
colon_groene	HG-U133_Plus_2	Colorectal-Adenocarcinoma	Adenocarcinoma-Colorectal	5.58998
brain_phillips	HG-U133A	Astryocytoma	Astrocytoma NOS	5.58939
kidney_copland	HG-U133A	Renal Tumor	Adenocarcinoma-Kidney	5.58815
colon_laiho	HG-U133A	Colorectal-Non-mucinous	Adenocarcinoma-Colorectal	5.58778
sarcoma_schafer	HG-U133A	Rhabdomyosarcoma-Embryonal	Sarcoma-Rhabdomyosarcoma	5.58509
sarcoma_wachtel	HG-U133A	Rhabdomyosarcoma-Embryonal	Sarcoma-Rhabdomyosarcoma	5.58509
leukemia_ross2	HG-U133A	Leukemia-AML-Ped	Leukemia	5.58458
sarcoma_wachtel	HG-U133A	Rabdomyosarcoma-Alveolar	Sarcoma-Rhabdomyosarcoma	5.58349
sarcoma_schafer	HG-U133A	Rabdomyosarcoma-Alveolar	Sarcoma-Rhabdomyosarcoma	5.58342
brain_phillips	HG-U133A	Astryocytoma	Astrocytoma NOS	5.58308
brain_phillips	HG-U133A	Astryocytoma	Astrocytoma NOS	5.583
headandneck_odonnell	HG-U133A	Oral-Primary	Squamous Carcinoma-Oral	5.58297
brain_phillips	HG-U133A	Astryocytoma	Astrocytoma NOS	5.58279
breast_miller	HG-U133A	Breast-WT p53	Adenocarcinoma-Breast	5.58151
brain_phillips	HG-U133A	Astryocytoma	Astrocytoma NOS	5.58021
lung_yap	HG-U133A	Normal Lung	Normal Lung	5.57877
brain_turkheimer	HG-U133_Plus_2	Astrocytoma	Astrocytoma NOS	5.57768
brain_phillips	HG-U133A	Astryocytoma	Astrocytoma NOS	5.57695
brain_phillips	HG-U133A	Astryocytoma	Astrocytoma NOS	5.57583
colon_groene	HG-U133_Plus_2	Colorectal-Adenocarcinoma	Adenocarcinoma-Colorectal	5.57549
brain_phillips	HG-U133A	Astryocytoma	Astrocytoma NOS	5.57375
breast_miller	HG-U133A	Breast-WT p53	Adenocarcinoma-Breast	5.57324
lung_yap	HG-U133A	Lung-Adenocarcinoma	Adenocarcinoma-Lung	5.57323
brain_phillips	HG-U133A	Astryocytoma	Astrocytoma NOS	5.57227
ovary_hendrix	HG-U133A	Ovarian-Endometrioid	Adenocarcinoma-Ovarian	5.57129
normal_ge	HG-U133A	normal hippocampus	Normal Brain	5.57091
normal_ge	HG-U133A	normal hippocampus	Normal Brain	5.57091
brain_phillips	HG-U133A	Astryocytoma	Astrocytoma NOS	5.57034
thyroid_sarquis	HG-U133A	Thyroid-Follicular	Adenocarcinoma-Thyroid	5.56955
thyroid_weber	HG-U133A	Thyroid-Follicular	Adenocarcinoma-Thyroid	5.56955
headandneck_odonnell	HG-U133A	Oral-Primary	Squamous Carcinoma-Oral	5.56828
breast_miller	HG-U133A	Breast-WT p53	Adenocarcinoma-Breast	5.56823
brain_phillips	HG-U133A	Astryocytoma	Astrocytoma NOS	5.56781
lymphoma_piccaluga	HG-U133_Plus_2	Lymphoma-Perhiperal T-Cell	Lymphoma	5.56528
brain_phillips	HG-U133A	Astryocytoma	Astrocytoma NOS	5.56496
breast_miller	HG-U133A	Breast-WT p53	Adenocarcinoma-Breast	5.56489
brain_turkheimer	HG-U133_Plus_2	Astrocytoma	Astrocytoma NOS	5.56397
brain_phillips	HG-U133A	Astryocytoma	Astrocytoma NOS	5.56318
brain_phillips	HG-U133A	Astryocytoma	Astrocytoma NOS	5.56274
brain_phillips	HG-U133A	Astryocytoma	Astrocytoma NOS	5.56263
brain_phillips	HG-U133A	Astryocytoma	Astrocytoma NOS	5.562
brain_phillips	HG-U133A	Astryocytoma	Astrocytoma NOS	5.56153
thyroid_sarquis	HG-U133A	Thyroid-Follicular	Adenocarcinoma-Thyroid	5.56109
thyroid_weber	HG-U133A	Thyroid-Follicular	Adenocarcinoma-Thyroid	5.56109
brain_phillips	HG-U133A	Astryocytoma	Astrocytoma NOS	5.55784
brain_phillips	HG-U133A	Astryocytoma	Astrocytoma NOS	5.55648
colon_groene	HG-U133_Plus_2	Colorectal-Adenocarcinoma	Adenocarcinoma-Colorectal	5.55625
colon_groene	HG-U133_Plus_2	Colorectal-Adenocarcinoma	Adenocarcinoma-Colorectal	5.55587
thyroid_weber	HG-U133A	Thyroid-Follicular	Adenocarcinoma-Thyroid	5.55468
thyroid_sarquis	HG-U133A	Thyroid-Follicular	Adenocarcinoma-Thyroid	5.55468
sarcoma_schafer	HG-U133A	Rhabdomyosarcoma-Embryonal	Sarcoma-Rhabdomyosarcoma	5.55394
sarcoma_wachtel	HG-U133A	Rhabdomyosarcoma-Embryonal	Sarcoma-Rhabdomyosarcoma	5.55394
breast_miller	HG-U133A	Breast-WT p53	Adenocarcinoma-Breast	5.55376
thyroid_sarquis	HG-U133A	Thyroid-Follicular	Adenocarcinoma-Thyroid	5.55253
thyroid_weber	HG-U133A	Thyroid-Follicular	Adenocarcinoma-Thyroid	5.55253
brain_phillips	HG-U133A	Astryocytoma	Astrocytoma NOS	5.55019
brain_phillips	HG-U133A	Astryocytoma	Astrocytoma NOS	5.54986
brain_phillips	HG-U133A	Astryocytoma	Astrocytoma NOS	5.54587
brain_phillips	HG-U133A	Astryocytoma	Astrocytoma NOS	5.54214
kidney_copland	HG-U133A	Renal Tumor	Adenocarcinoma-Kidney	5.54146
sarcoma_wachtel	HG-U133A	Rhabdomyosarcoma-Embryonal	Sarcoma-Rhabdomyosarcoma	5.54021
brain_turkheimer	HG-U133_Plus_2	Astrocytoma	Astrocytoma NOS	5.53802
pancreas_grutzmann	HG-U133A	Normal Pancreas	Normal Pancreas	5.53559
colon_laiho	HG-U133A	Colorectal-Non-mucinous	Adenocarcinoma-Colorectal	5.53368
pancreas_grutzmann	HG-U133A	Pancreas-Cancer	Adenocarcinoma-Pancreas	5.53359
brain_phillips	HG-U133A	Astryocytoma	Astrocytoma NOS	5.53302
brain_phillips	HG-U133A	Astryocytoma	Astrocytoma NOS	5.53209
brain_phillips	HG-U133A	Astryocytoma	Astrocytoma NOS	5.5315
thyroid_sarquis	HG-U133A	Thyroid-Follicular	Adenocarcinoma-Thyroid	5.52965
thyroid_weber	HG-U133A	Thyroid-Follicular	Adenocarcinoma-Thyroid	5.52965
breast_miller	HG-U133A	Breast-WT p53	Adenocarcinoma-Breast	5.52846
thyroid_sarquis	HG-U133A	Thyroid-Follicular	Adenocarcinoma-Thyroid	5.5284
thyroid_weber	HG-U133A	Thyroid-Follicular	Adenocarcinoma-Thyroid	5.5284
sarcoma_schafer	HG-U133A	Rhabdomyosarcoma-Embryonal	Sarcoma-Rhabdomyosarcoma	5.52769
sarcoma_wachtel	HG-U133A	Rhabdomyosarcoma-Embryonal	Sarcoma-Rhabdomyosarcoma	5.52769
breast_miller	HG-U133A	Breast-WT p53	Adenocarcinoma-Breast	5.52487
breast_miller	HG-U133A	Breast-WT p53	Adenocarcinoma-Breast	5.52358
brain_phillips	HG-U133A	Astryocytoma	Astrocytoma NOS	5.52319
lung_yap	HG-U133A	Normal Lung	Normal Lung	5.52276
breast_miller	HG-U133A	Breast-WT p53	Adenocarcinoma-Breast	5.52226
brain_phillips	HG-U133A	Astryocytoma	Astrocytoma NOS	5.52178
brain_phillips	HG-U133A	Astryocytoma	Astrocytoma NOS	5.51994
kidney_copland	HG-U133A	Renal Tumor	Adenocarcinoma-Kidney	5.51984
brain_phillips	HG-U133A	Astryocytoma	Astrocytoma NOS	5.51921
breast_miller	HG-U133A	Breast-WT p53	Adenocarcinoma-Breast	5.51878
breast_miller	HG-U133A	Breast-Mutant p53	Adenocarcinoma-Breast	5.51495
thyroid_weber	HG-U133A	Thyroid-Follicular	Adenocarcinoma-Thyroid	5.51098
thyroid_sarquis	HG-U133A	Thyroid-Follicular	Adenocarcinoma-Thyroid	5.51098
breast_miller	HG-U133A	Breast-Mutant p53	Adenocarcinoma-Breast	5.50859
brain_phillips	HG-U133A	Astryocytoma	Astrocytoma NOS	5.50857
sarcoma_schafer	HG-U133A	Rabdomyosarcoma-Alveolar	Sarcoma-Rhabdomyosarcoma	5.50755
sarcoma_wachtel	HG-U133A	Rabdomyosarcoma-Alveolar	Sarcoma-Rhabdomyosarcoma	5.50754
kidney_copland	HG-U133A	Normal Renal Epithelium	Normal Kidney	5.50198
breast_miller	HG-U133A	Breast-WT p53	Adenocarcinoma-Breast	5.5018
breast_miller	HG-U133A	Breast-WT p53	Adenocarcinoma-Breast	5.48775
brain_phillips	HG-U133A	Astryocytoma	Astrocytoma NOS	5.48749
colon_groene	HG-U133_Plus_2	Colorectal-Adenocarcinoma	Adenocarcinoma-Colorectal	5.48694
brain_phillips	HG-U133A	Astryocytoma	Astrocytoma NOS	5.48612
lung_yap	HG-U133A	Normal Lung	Normal Lung	5.48563
breast_miller	HG-U133A	Breast-WT p53	Adenocarcinoma-Breast	5.48425
brain_phillips	HG-U133A	Astryocytoma	Astrocytoma NOS	5.47665
breast_miller	HG-U133A	Breast-WT p53	Adenocarcinoma-Breast	5.47594
breast_miller	HG-U133A	Breast-WT p53	Adenocarcinoma-Breast	5.47427
breast_miller	HG-U133A	Breast-WT p53	Adenocarcinoma-Breast	5.469
brain_phillips	HG-U133A	Astryocytoma	Astrocytoma NOS	5.46707
sarcoma_schafer	HG-U133A	Rhabdomyosarcoma-Embryonal	Sarcoma-Rhabdomyosarcoma	5.46632
sarcoma_wachtel	HG-U133A	Rhabdomyosarcoma-Embryonal	Sarcoma-Rhabdomyosarcoma	5.46631
brain_phillips	HG-U133A	Astryocytoma	Astrocytoma NOS	5.46492
breast_miller	HG-U133A	Breast-WT p53	Adenocarcinoma-Breast	5.46392
lung_yap	HG-U133A	Lung-Adenocarcinoma	Adenocarcinoma-Lung	5.46157
lung_yap	HG-U133A	Lung-Adenocarcinoma	Adenocarcinoma-Lung	5.4589
breast_miller	HG-U133A	Breast-WT p53	Adenocarcinoma-Breast	5.4552
breast_miller	HG-U133A	Breast-WT p53	Adenocarcinoma-Breast	5.45306
brain_phillips	HG-U133A	Astryocytoma	Astrocytoma NOS	5.45262
thyroid_weber	HG-U133A	Thyroid-Follicular	Adenocarcinoma-Thyroid	5.45003
thyroid_sarquis	HG-U133A	Thyroid-Follicular	Adenocarcinoma-Thyroid	5.45003
lung_yap	HG-U133A	Lung-Adenocarcinoma	Adenocarcinoma-Lung	5.45002
breast_miller	HG-U133A	Breast-WT p53	Adenocarcinoma-Breast	5.44812
thyroid_sarquis	HG-U133A	Thyroid-Follicular	Adenocarcinoma-Thyroid	5.44775
thyroid_weber	HG-U133A	Thyroid-Follicular	Adenocarcinoma-Thyroid	5.44775
lung_yap	HG-U133A	Normal Lung	Normal Lung	5.44551
breast_miller	HG-U133A	Breast-WT p53	Adenocarcinoma-Breast	5.44348
brain_phillips	HG-U133A	Astryocytoma	Astrocytoma NOS	5.43974
breast_miller	HG-U133A	Breast-Mutant p53	Adenocarcinoma-Breast	5.43652
brain_phillips	HG-U133A	Astryocytoma	Astrocytoma NOS	5.43571
breast_miller	HG-U133A	Breast-WT p53	Adenocarcinoma-Breast	5.43529
breast_miller	HG-U133A	Breast-Mutant p53	Adenocarcinoma-Breast	5.43502
lung_yap	HG-U133A	Normal Lung	Normal Lung	5.43318
lung_yap	HG-U133A	Normal Lung	Normal Lung	5.43312
kidney_copland	HG-U133A	Renal Tumor	Adenocarcinoma-Kidney	5.42921
breast_miller	HG-U133A	Breast-WT p53	Adenocarcinoma-Breast	5.42248
lung_yap	HG-U133A	Lung-Adenocarcinoma	Adenocarcinoma-Lung	5.42245
breast_miller	HG-U133A	Breast-Mutant p53	Adenocarcinoma-Breast	5.42027
breast_miller	HG-U133A	Breast-WT p53	Adenocarcinoma-Breast	5.4201
breast_miller	HG-U133A	Breast-WT p53	Adenocarcinoma-Breast	5.42
breast_miller	HG-U133A	Breast-WT p53	Adenocarcinoma-Breast	5.41603
breast_miller	HG-U133A	Breast-WT p53	Adenocarcinoma-Breast	5.41303
breast_miller	HG-U133A	Breast-WT p53	Adenocarcinoma-Breast	5.41133
breast_miller	HG-U133A	Breast-WT p53	Adenocarcinoma-Breast	5.41055
lung_yap	HG-U133A	Lung-Adenocarcinoma	Adenocarcinoma-Lung	5.40773
lung_yap	HG-U133A	Lung-Adenocarcinoma	Adenocarcinoma-Lung	5.40772
breast_miller	HG-U133A	Breast-WT p53	Adenocarcinoma-Breast	5.40729
breast_miller	HG-U133A	Breast-Mutant p53	Adenocarcinoma-Breast	5.40718
breast_miller	HG-U133A	Breast-WT p53	Adenocarcinoma-Breast	5.40698
breast_miller	HG-U133A	Breast-WT p53	Adenocarcinoma-Breast	5.4063
lung_yap	HG-U133A	Lung-Adenocarcinoma	Adenocarcinoma-Lung	5.40536
breast_miller	HG-U133A	Breast-Mutant p53	Adenocarcinoma-Breast	5.40364
breast_miller	HG-U133A	Breast-WT p53	Adenocarcinoma-Breast	5.40254
breast_miller	HG-U133A	Breast-WT p53	Adenocarcinoma-Breast	5.40175
breast_miller	HG-U133A	Breast-WT p53	Adenocarcinoma-Breast	5.39864
breast_miller	HG-U133A	Breast-WT p53	Adenocarcinoma-Breast	5.39774
breast_miller	HG-U133A	Breast-WT p53	Adenocarcinoma-Breast	5.39414
brain_phillips	HG-U133A	Astryocytoma	Astrocytoma NOS	5.39358
breast_miller	HG-U133A	Breast-WT p53	Adenocarcinoma-Breast	5.39248
brain_phillips	HG-U133A	Astryocytoma	Astrocytoma NOS	5.39155
breast_miller	HG-U133A	Breast-Mutant p53	Adenocarcinoma-Breast	5.39081
breast_miller	HG-U133A	Breast-WT p53	Adenocarcinoma-Breast	5.39025
breast_miller	HG-U133A	Breast-Mutant p53	Adenocarcinoma-Breast	5.38687
brain_kool	HG-U133_Plus_2	Medulloblastoma	Medulloblastoma	5.38624
kidney_copland	HG-U133A	Renal Tumor	Adenocarcinoma-Kidney	5.3853
kidney_copland	HG-U133A	Renal Tumor	Adenocarcinoma-Kidney	5.38403
breast_miller	HG-U133A	Breast-WT p53	Adenocarcinoma-Breast	5.38348
lung_yap	HG-U133A	Lung-Adenocarcinoma	Adenocarcinoma-Lung	5.3823
lung_yap	HG-U133A	Lung-Adenocarcinoma	Adenocarcinoma-Lung	5.38019
lung_yap	HG-U133A	Lung-Adenocarcinoma	Adenocarcinoma-Lung	5.37725
lung_yap	HG-U133A	Lung-Adenocarcinoma	Adenocarcinoma-Lung	5.37707
breast_miller	HG-U133A	Breast-WT p53	Adenocarcinoma-Breast	5.37651
lung_yap	HG-U133A	Lung-Adenocarcinoma	Adenocarcinoma-Lung	5.3762
breast_miller	HG-U133A	Breast-WT p53	Adenocarcinoma-Breast	5.37504
breast_miller	HG-U133A	Breast-WT p53	Adenocarcinoma-Breast	5.37353
breast_miller	HG-U133A	Breast-WT p53	Adenocarcinoma-Breast	5.37082
lung_yap	HG-U133A	Lung-Adenocarcinoma	Adenocarcinoma-Lung	5.36986
breast_miller	HG-U133A	Breast-Mutant p53	Adenocarcinoma-Breast	5.36938
breast_miller	HG-U133A	Breast-WT p53	Adenocarcinoma-Breast	5.36927
breast_miller	HG-U133A	Breast-Mutant p53	Adenocarcinoma-Breast	5.36819
lung_yap	HG-U133A	Lung-Adenocarcinoma	Adenocarcinoma-Lung	5.36794
brain_phillips	HG-U133A	Astryocytoma	Astrocytoma NOS	5.36733
breast_miller	HG-U133A	Breast-WT p53	Adenocarcinoma-Breast	5.3637
lung_yap	HG-U133A	Normal Lung	Normal Lung	5.36317
breast_miller	HG-U133A	Breast-WT p53	Adenocarcinoma-Breast	5.36239
breast_miller	HG-U133A	Breast-WT p53	Adenocarcinoma-Breast	5.36177
breast_miller	HG-U133A	Breast-WT p53	Adenocarcinoma-Breast	5.36114
breast_miller	HG-U133A	Breast-WT p53	Adenocarcinoma-Breast	5.3609
breast_miller	HG-U133A	Breast-WT p53	Adenocarcinoma-Breast	5.35836
thyroid_sarquis	HG-U133A	Thyroid-Follicular	Adenocarcinoma-Thyroid	5.35833
thyroid_weber	HG-U133A	Thyroid-Follicular	Adenocarcinoma-Thyroid	5.35833
lung_yap	HG-U133A	Lung-Adenocarcinoma	Adenocarcinoma-Lung	5.35742
lung_yap	HG-U133A	Lung-Adenocarcinoma	Adenocarcinoma-Lung	5.35604
breast_miller	HG-U133A	Breast-Mutant p53	Adenocarcinoma-Breast	5.35163
breast_miller	HG-U133A	Breast-WT p53	Adenocarcinoma-Breast	5.35142
breast_miller	HG-U133A	Breast-Mutant p53	Adenocarcinoma-Breast	5.34881
lung_yap	HG-U133A	Lung-Adenocarcinoma	Adenocarcinoma-Lung	5.34824
breast_miller	HG-U133A	Breast-WT p53	Adenocarcinoma-Breast	5.34745
breast_miller	HG-U133A	Breast-WT p53	Adenocarcinoma-Breast	5.34715
breast_miller	HG-U133A	Breast-WT p53	Adenocarcinoma-Breast	5.3456
lung_yap	HG-U133A	Lung-Adenocarcinoma	Adenocarcinoma-Lung	5.34465
lung_yap	HG-U133A	Lung-Adenocarcinoma	Adenocarcinoma-Lung	5.34262
breast_miller	HG-U133A	Breast-WT p53	Adenocarcinoma-Breast	5.34247
lung_yap	HG-U133A	Lung-Adenocarcinoma	Adenocarcinoma-Lung	5.34206
breast_miller	HG-U133A	Breast-WT p53	Adenocarcinoma-Breast	5.34124
breast_miller	HG-U133A	Breast-Mutant p53	Adenocarcinoma-Breast	5.33791
brain_turkheimer	HG-U133_Plus_2	Astrocytoma	Astrocytoma NOS	5.33437
lung_yap	HG-U133A	Lung-Adenocarcinoma	Adenocarcinoma-Lung	5.33405
breast_miller	HG-U133A	Breast-Mutant p53	Adenocarcinoma-Breast	5.33259
breast_miller	HG-U133A	Breast-WT p53	Adenocarcinoma-Breast	5.33241
breast_miller	HG-U133A	Breast-Mutant p53	Adenocarcinoma-Breast	5.33231
breast_miller	HG-U133A	Breast-WT p53	Adenocarcinoma-Breast	5.33218
thyroid_sarquis	HG-U133A	Thyroid-Follicular	Adenocarcinoma-Thyroid	5.3315
thyroid_weber	HG-U133A	Thyroid-Follicular	Adenocarcinoma-Thyroid	5.3315
breast_miller	HG-U133A	Breast-WT p53	Adenocarcinoma-Breast	5.33133
breast_miller	HG-U133A	Breast-WT p53	Adenocarcinoma-Breast	5.32995
breast_miller	HG-U133A	Breast-WT p53	Adenocarcinoma-Breast	5.32968
breast_miller	HG-U133A	Breast-WT p53	Adenocarcinoma-Breast	5.32872
thyroid_weber	HG-U133A	Thyroid-Follicular	Adenocarcinoma-Thyroid	5.32693
thyroid_sarquis	HG-U133A	Thyroid-Follicular	Adenocarcinoma-Thyroid	5.32693
breast_miller	HG-U133A	Breast-WT p53	Adenocarcinoma-Breast	5.32341
lung_yap	HG-U133A	Lung-Adenocarcinoma	Adenocarcinoma-Lung	5.32165
breast_miller	HG-U133A	Breast-WT p53	Adenocarcinoma-Breast	5.32138
breast_miller	HG-U133A	Breast-WT p53	Adenocarcinoma-Breast	5.31955
lung_yap	HG-U133A	Lung-Adenocarcinoma	Adenocarcinoma-Lung	5.31917
brain_phillips	HG-U133A	Astryocytoma	Astrocytoma NOS	5.31692
breast_miller	HG-U133A	Breast-WT p53	Adenocarcinoma-Breast	5.31644
breast_miller	HG-U133A	Breast-WT p53	Adenocarcinoma-Breast	5.31327
breast_miller	HG-U133A	Breast-WT p53	Adenocarcinoma-Breast	5.31255
breast_miller	HG-U133A	Breast-Mutant p53	Adenocarcinoma-Breast	5.31125
breast_miller	HG-U133A	Breast-WT p53	Adenocarcinoma-Breast	5.31073
breast_miller	HG-U133A	Breast-Mutant p53	Adenocarcinoma-Breast	5.30806
lung_yap	HG-U133A	Lung-Adenocarcinoma	Adenocarcinoma-Lung	5.3032
breast_miller	HG-U133A	Breast-WT p53	Adenocarcinoma-Breast	5.30299
breast_miller	HG-U133A	Breast-WT p53	Adenocarcinoma-Breast	5.30298
breast_miller	HG-U133A	Breast-Mutant p53	Adenocarcinoma-Breast	5.30283
breast_miller	HG-U133A	Breast-WT p53	Adenocarcinoma-Breast	5.3022
breast_miller	HG-U133A	Breast-Mutant p53	Adenocarcinoma-Breast	5.30059
breast_miller	HG-U133A	Breast-WT p53	Adenocarcinoma-Breast	5.29942
lung_yap	HG-U133A	Lung-Adenocarcinoma	Adenocarcinoma-Lung	5.29813
breast_miller	HG-U133A	Breast-WT p53	Adenocarcinoma-Breast	5.2974
lung_yap	HG-U133A	Lung-Adenocarcinoma	Adenocarcinoma-Lung	5.2973
breast_miller	HG-U133A	Breast-Mutant p53	Adenocarcinoma-Breast	5.29577
lung_yap	HG-U133A	Lung-Adenocarcinoma	Adenocarcinoma-Lung	5.28518
breast_miller	HG-U133A	Breast-Mutant p53	Adenocarcinoma-Breast	5.28464
breast_miller	HG-U133A	Breast-WT p53	Adenocarcinoma-Breast	5.28333
breast_miller	HG-U133A	Breast-Mutant p53	Adenocarcinoma-Breast	5.28025
breast_miller	HG-U133A	Breast-WT p53	Adenocarcinoma-Breast	5.27817
breast_miller	HG-U133A	Breast-WT p53	Adenocarcinoma-Breast	5.278
breast_miller	HG-U133A	Breast-WT p53	Adenocarcinoma-Breast	5.27715
breast_miller	HG-U133A	Breast-WT p53	Adenocarcinoma-Breast	5.27584
breast_miller	HG-U133A	Breast-WT p53	Adenocarcinoma-Breast	5.27548
breast_miller	HG-U133A	Breast-Mutant p53	Adenocarcinoma-Breast	5.27473
breast_miller	HG-U133A	Breast-WT p53	Adenocarcinoma-Breast	5.27459
breast_miller	HG-U133A	Breast-WT p53	Adenocarcinoma-Breast	5.27455
breast_miller	HG-U133A	Breast-WT p53	Adenocarcinoma-Breast	5.27138
sarcoma_schafer	HG-U133A	Rhabdomyosarcoma-Embryonal	Sarcoma-Rhabdomyosarcoma	5.26916
sarcoma_wachtel	HG-U133A	Rhabdomyosarcoma-Embryonal	Sarcoma-Rhabdomyosarcoma	5.26916
breast_miller	HG-U133A	Breast-WT p53	Adenocarcinoma-Breast	5.2685
breast_miller	HG-U133A	Breast-WT p53	Adenocarcinoma-Breast	5.26774
breast_miller	HG-U133A	Breast-WT p53	Adenocarcinoma-Breast	5.26627
breast_miller	HG-U133A	Breast-Mutant p53	Adenocarcinoma-Breast	5.26434
lung_yap	HG-U133A	Lung-Adenocarcinoma	Adenocarcinoma-Lung	5.26206
breast_miller	HG-U133A	Breast-WT p53	Adenocarcinoma-Breast	5.26063
breast_miller	HG-U133A	Breast-WT p53	Adenocarcinoma-Breast	5.26056
breast_miller	HG-U133A	Breast-WT p53	Adenocarcinoma-Breast	5.25883
breast_miller	HG-U133A	Breast-WT p53	Adenocarcinoma-Breast	5.2583
breast_miller	HG-U133A	Breast-WT p53	Adenocarcinoma-Breast	5.25813
breast_miller	HG-U133A	Breast-Mutant p53	Adenocarcinoma-Breast	5.25663
breast_miller	HG-U133A	Breast-WT p53	Adenocarcinoma-Breast	5.25532
breast_miller	HG-U133A	Breast-Mutant p53	Adenocarcinoma-Breast	5.255
breast_miller	HG-U133A	Breast-WT p53	Adenocarcinoma-Breast	5.25434
breast_miller	HG-U133A	Breast-Mutant p53	Adenocarcinoma-Breast	5.25387
lung_yap	HG-U133A	Lung-Adenocarcinoma	Adenocarcinoma-Lung	5.25312
breast_miller	HG-U133A	Breast-Mutant p53	Adenocarcinoma-Breast	5.25067
thyroid_weber	HG-U133A	Thyroid-Follicular	Adenocarcinoma-Thyroid	5.24874
thyroid_sarquis	HG-U133A	Thyroid-Follicular	Adenocarcinoma-Thyroid	5.24874
breast_miller	HG-U133A	Breast-Mutant p53	Adenocarcinoma-Breast	5.2483
breast_miller	HG-U133A	Breast-WT p53	Adenocarcinoma-Breast	5.24816
breast_miller	HG-U133A	Breast-WT p53	Adenocarcinoma-Breast	5.2468
lung_yap	HG-U133A	Lung-Adenocarcinoma	Adenocarcinoma-Lung	5.24455
breast_miller	HG-U133A	Breast-WT p53	Adenocarcinoma-Breast	5.24442
lung_yap	HG-U133A	Lung-Adenocarcinoma	Adenocarcinoma-Lung	5.24251
breast_miller	HG-U133A	Breast-Mutant p53	Adenocarcinoma-Breast	5.2422
breast_miller	HG-U133A	Breast-WT p53	Adenocarcinoma-Breast	5.24188
breast_miller	HG-U133A	Breast-WT p53	Adenocarcinoma-Breast	5.24181
breast_miller	HG-U133A	Breast-WT p53	Adenocarcinoma-Breast	5.24081
breast_miller	HG-U133A	Breast-WT p53	Adenocarcinoma-Breast	5.24068
breast_miller	HG-U133A	Breast-WT p53	Adenocarcinoma-Breast	5.23987
breast_miller	HG-U133A	Breast-Mutant p53	Adenocarcinoma-Breast	5.23931
breast_miller	HG-U133A	Breast-WT p53	Adenocarcinoma-Breast	5.23907
breast_miller	HG-U133A	Breast-Mutant p53	Adenocarcinoma-Breast	5.23676
breast_miller	HG-U133A	Breast-WT p53	Adenocarcinoma-Breast	5.23608
breast_miller	HG-U133A	Breast-WT p53	Adenocarcinoma-Breast	5.23506
breast_miller	HG-U133A	Breast-Mutant p53	Adenocarcinoma-Breast	5.23278
breast_miller	HG-U133A	Breast-WT p53	Adenocarcinoma-Breast	5.23244
breast_miller	HG-U133A	Breast-WT p53	Adenocarcinoma-Breast	5.22897
lung_yap	HG-U133A	Lung-Adenocarcinoma	Adenocarcinoma-Lung	5.2281
breast_miller	HG-U133A	Breast-WT p53	Adenocarcinoma-Breast	5.22626
breast_miller	HG-U133A	Breast-WT p53	Adenocarcinoma-Breast	5.22412
breast_miller	HG-U133A	Breast-WT p53	Adenocarcinoma-Breast	5.22313
lung_yap	HG-U133A	Lung-Adenocarcinoma	Adenocarcinoma-Lung	5.223
breast_miller	HG-U133A	Breast-WT p53	Adenocarcinoma-Breast	5.2209
lung_yap	HG-U133A	Lung-Adenocarcinoma	Adenocarcinoma-Lung	5.21994
breast_miller	HG-U133A	Breast-WT p53	Adenocarcinoma-Breast	5.21981
breast_miller	HG-U133A	Breast-WT p53	Adenocarcinoma-Breast	5.21799
breast_miller	HG-U133A	Breast-WT p53	Adenocarcinoma-Breast	5.21796
breast_miller	HG-U133A	Breast-WT p53	Adenocarcinoma-Breast	5.21671
breast_miller	HG-U133A	Breast-WT p53	Adenocarcinoma-Breast	5.21191
breast_miller	HG-U133A	Breast-WT p53	Adenocarcinoma-Breast	5.21084
breast_miller	HG-U133A	Breast-WT p53	Adenocarcinoma-Breast	5.2098
breast_miller	HG-U133A	Breast-WT p53	Adenocarcinoma-Breast	5.20751
breast_miller	HG-U133A	Breast-WT p53	Adenocarcinoma-Breast	5.20662
breast_miller	HG-U133A	Breast-WT p53	Adenocarcinoma-Breast	5.20632
breast_miller	HG-U133A	Breast-WT p53	Adenocarcinoma-Breast	5.20608
breast_miller	HG-U133A	Breast-WT p53	Adenocarcinoma-Breast	5.20511
breast_miller	HG-U133A	Breast-Mutant p53	Adenocarcinoma-Breast	5.20404
breast_miller	HG-U133A	Breast-WT p53	Adenocarcinoma-Breast	5.20355
breast_miller	HG-U133A	Breast-WT p53	Adenocarcinoma-Breast	5.20209
breast_miller	HG-U133A	Breast-Mutant p53	Adenocarcinoma-Breast	5.20165
breast_miller	HG-U133A	Breast-WT p53	Adenocarcinoma-Breast	5.20104
lung_yap	HG-U133A	Lung-Adenocarcinoma	Adenocarcinoma-Lung	5.19836
breast_miller	HG-U133A	Breast-WT p53	Adenocarcinoma-Breast	5.19729
breast_miller	HG-U133A	Breast-Mutant p53	Adenocarcinoma-Breast	5.19551
breast_miller	HG-U133A	Breast-WT p53	Adenocarcinoma-Breast	5.19273
breast_miller	HG-U133A	Breast-WT p53	Adenocarcinoma-Breast	5.19231
lung_yap	HG-U133A	Lung-Adenocarcinoma	Adenocarcinoma-Lung	5.19124
breast_miller	HG-U133A	Breast-WT p53	Adenocarcinoma-Breast	5.19078
breast_miller	HG-U133A	Breast-WT p53	Adenocarcinoma-Breast	5.18975
breast_miller	HG-U133A	Breast-WT p53	Adenocarcinoma-Breast	5.1891
breast_miller	HG-U133A	Breast-WT p53	Adenocarcinoma-Breast	5.18903
breast_miller	HG-U133A	Breast-Mutant p53	Adenocarcinoma-Breast	5.18674
breast_miller	HG-U133A	Breast-WT p53	Adenocarcinoma-Breast	5.18435
breast_miller	HG-U133A	Breast-WT p53	Adenocarcinoma-Breast	5.18338
breast_miller	HG-U133A	Breast-WT p53	Adenocarcinoma-Breast	5.18073
breast_miller	HG-U133A	Breast-WT p53	Adenocarcinoma-Breast	5.1767
lung_yap	HG-U133A	Lung-Adenocarcinoma	Adenocarcinoma-Lung	5.17506
breast_miller	HG-U133A	Breast-Mutant p53	Adenocarcinoma-Breast	5.17389
breast_miller	HG-U133A	Breast-Mutant p53	Adenocarcinoma-Breast	5.17341
breast_miller	HG-U133A	Breast-WT p53	Adenocarcinoma-Breast	5.17313
lung_yap	HG-U133A	Lung-Adenocarcinoma	Adenocarcinoma-Lung	5.17301
breast_miller	HG-U133A	Breast-WT p53	Adenocarcinoma-Breast	5.17239
breast_miller	HG-U133A	Breast-WT p53	Adenocarcinoma-Breast	5.17033
breast_miller	HG-U133A	Breast-WT p53	Adenocarcinoma-Breast	5.16853
breast_miller	HG-U133A	Breast-Mutant p53	Adenocarcinoma-Breast	5.16486
breast_miller	HG-U133A	Breast-WT p53	Adenocarcinoma-Breast	5.16315
breast_miller	HG-U133A	Breast-Mutant p53	Adenocarcinoma-Breast	5.16142
breast_miller	HG-U133A	Breast-WT p53	Adenocarcinoma-Breast	5.16133
breast_miller	HG-U133A	Breast-Mutant p53	Adenocarcinoma-Breast	5.16039
breast_miller	HG-U133A	Breast-WT p53	Adenocarcinoma-Breast	5.15931
breast_miller	HG-U133A	Breast-WT p53	Adenocarcinoma-Breast	5.15908
breast_miller	HG-U133A	Breast-Mutant p53	Adenocarcinoma-Breast	5.15903
breast_miller	HG-U133A	Breast-Mutant p53	Adenocarcinoma-Breast	5.15844
breast_miller	HG-U133A	Breast-WT p53	Adenocarcinoma-Breast	5.15761
breast_miller	HG-U133A	Breast-WT p53	Adenocarcinoma-Breast	5.15722
breast_miller	HG-U133A	Breast-Mutant p53	Adenocarcinoma-Breast	5.15431
breast_miller	HG-U133A	Breast-WT p53	Adenocarcinoma-Breast	5.15396
breast_miller	HG-U133A	Breast-WT p53	Adenocarcinoma-Breast	5.15375
breast_miller	HG-U133A	Breast-WT p53	Adenocarcinoma-Breast	5.15029
breast_miller	HG-U133A	Breast-WT p53	Adenocarcinoma-Breast	5.15002
breast_miller	HG-U133A	Breast-WT p53	Adenocarcinoma-Breast	5.14994
breast_miller	HG-U133A	Breast-Mutant p53	Adenocarcinoma-Breast	5.14839
breast_miller	HG-U133A	Breast-WT p53	Adenocarcinoma-Breast	5.14463
breast_miller	HG-U133A	Breast-WT p53	Adenocarcinoma-Breast	5.14193
breast_miller	HG-U133A	Breast-WT p53	Adenocarcinoma-Breast	5.1405
breast_miller	HG-U133A	Breast-WT p53	Adenocarcinoma-Breast	5.13987
lung_yap	HG-U133A	Lung-Adenocarcinoma	Adenocarcinoma-Lung	5.13779
breast_miller	HG-U133A	Breast-WT p53	Adenocarcinoma-Breast	5.13768
breast_miller	HG-U133A	Breast-WT p53	Adenocarcinoma-Breast	5.1373
breast_miller	HG-U133A	Breast-WT p53	Adenocarcinoma-Breast	5.13107
breast_miller	HG-U133A	Breast-WT p53	Adenocarcinoma-Breast	5.13043
breast_miller	HG-U133A	Breast-WT p53	Adenocarcinoma-Breast	5.13042
breast_miller	HG-U133A	Breast-WT p53	Adenocarcinoma-Breast	5.12737
breast_miller	HG-U133A	Breast-WT p53	Adenocarcinoma-Breast	5.12266
breast_miller	HG-U133A	Breast-WT p53	Adenocarcinoma-Breast	5.12107
breast_miller	HG-U133A	Breast-Mutant p53	Adenocarcinoma-Breast	5.11977
breast_miller	HG-U133A	Breast-Mutant p53	Adenocarcinoma-Breast	5.11944
breast_miller	HG-U133A	Breast-WT p53	Adenocarcinoma-Breast	5.11522
breast_miller	HG-U133A	Breast-Mutant p53	Adenocarcinoma-Breast	5.1141
breast_miller	HG-U133A	Breast-WT p53	Adenocarcinoma-Breast	5.11242
breast_miller	HG-U133A	Breast-WT p53	Adenocarcinoma-Breast	5.10904
lung_yap	HG-U133A	Lung-Adenocarcinoma	Adenocarcinoma-Lung	5.10825
breast_miller	HG-U133A	Breast-Mutant p53	Adenocarcinoma-Breast	5.10743
breast_miller	HG-U133A	Breast-WT p53	Adenocarcinoma-Breast	5.10445
breast_miller	HG-U133A	Breast-WT p53	Adenocarcinoma-Breast	5.10359
breast_miller	HG-U133A	Breast-WT p53	Adenocarcinoma-Breast	5.0959
breast_miller	HG-U133A	Breast-Mutant p53	Adenocarcinoma-Breast	5.09016
breast_miller	HG-U133A	Breast-WT p53	Adenocarcinoma-Breast	5.08879
breast_miller	HG-U133A	Breast-WT p53	Adenocarcinoma-Breast	5.08291
breast_miller	HG-U133A	Breast-Mutant p53	Adenocarcinoma-Breast	5.07846
breast_miller	HG-U133A	Breast-WT p53	Adenocarcinoma-Breast	5.07548
breast_miller	HG-U133A	Breast-WT p53	Adenocarcinoma-Breast	5.0688
breast_miller	HG-U133A	Breast-WT p53	Adenocarcinoma-Breast	5.06778
breast_miller	HG-U133A	Breast-WT p53	Adenocarcinoma-Breast	5.06446
breast_miller	HG-U133A	Breast-Mutant p53	Adenocarcinoma-Breast	5.05807
breast_miller	HG-U133A	Breast-WT p53	Adenocarcinoma-Breast	5.05659
breast_miller	HG-U133A	Breast-WT p53	Adenocarcinoma-Breast	5.05415
breast_miller	HG-U133A	Breast-Mutant p53	Adenocarcinoma-Breast	5.04648
breast_miller	HG-U133A	Breast-WT p53	Adenocarcinoma-Breast	5.03726
breast_miller	HG-U133A	Breast-WT p53	Adenocarcinoma-Breast	5.03599
breast_miller	HG-U133A	Breast-WT p53	Adenocarcinoma-Breast	5.01917
breast_miller	HG-U133A	Breast-WT p53	Adenocarcinoma-Breast	5.01787
breast_miller	HG-U133A	Breast-Mutant p53	Adenocarcinoma-Breast	5.01546
breast_miller	HG-U133A	Breast-WT p53	Adenocarcinoma-Breast	5.01453
breast_miller	HG-U133A	Breast-Mutant p53	Adenocarcinoma-Breast	5.01253
breast_miller	HG-U133A	Breast-WT p53	Adenocarcinoma-Breast	5.01148
breast_miller	HG-U133A	Breast-WT p53	Adenocarcinoma-Breast	5.00544
breast_miller	HG-U133A	Breast-WT p53	Adenocarcinoma-Breast	4.99777
breast_miller	HG-U133A	Breast-WT p53	Adenocarcinoma-Breast	4.98874

## Sheet: Array Numbers
Supplemental Table X. GCOD Normal and Cancer Tissue Arrays Analyzed for CRX Expression
U133A - 217510_at
Study	Tissue Type	# Arrays
brain_fattet	Medulloblastoma	40
brain_kool	Medulloblastoma	62
brain_turkheimer	Astrocytoma	17
breast_richardson	Breast-Basal	18
	Breast-BRCA1	2
	Breast-Non-BLC	20
	Normal Breast	7
cervical_bachtiary	Cervical-Squamous Carcinoma	33
colon_groene	Colorectal-Adenocarcinoma	34
lymphoma_piccaluga	Lymphoma-Anaplastic	6
	Lymphoma-Angioimmunoblastic	6
	Lymphoma-Perhiperal T-Cell	28
prostate_varambally	Normal Prostate	6
	Prostate-Metastatic	6
	Prostate-Primary	7
thyroid_reyes	Normal Thyroid	7
	Thyroid-Papillary	7
thyroid_vasko	Normal Thyroid	4
	Thyroid-Metastatic	7
	Thyroid-Primary	7
U133A - 217510_at
Study	Tissue Type	# Arrays
brain_dong	Glioblastoma-Common	9
	Glioblastoma-Pseudopalisading	9
brain_phillips	Astrocytoma	100
brain_thompson	Medulloblastoma	20
	Medulloblastoma-Anaplastic	12
	Medulloblastoma-Desmoplastic	14
breast_miller	Breast-Mutant p53	58
	Breast-WT p53	193
colon_laiho	Colorectal-Mucinous	4
	Colorectal-Non-mucinous	33
esophagus_kimchi	Barretts Esophageal Metaplasia	8
	Esophageal-Adenocarcinoma	8
	Normal Esophagus	8
headandneck_odonnell	Oral-Metastatic	5
	Oral-Primary	22
headandneck_toruner	Normal Oral Epithelium	4
	Oral-Squamous	16
kidney_copland	Normal Renal Epithelium	10
	Renal Tumor	10
kidney_lenburg	Normal Renal Epithelium	8
	Renal-Clear Cell	9
leukemia_mcelwaine	Downs-AMKL	7
	Downs-Control	1
	Downs-TMD	9
	Normal Control	2
leukemia_ross1	Leukemia-B-All	118
	Leukemia-T-All	14
leukemia_ross2	Leukemia-AML	20
	Leukemia-AML-Ped	130
	Leukemia-T-All-Ped	4
leukemia_soulier	Leukemia-T-All	38
	Leukemia-T-All-Ped	61
	Normal Thymus	1
leukemia_teuffel	Leukemia-B-All	31
lung_lu	Lung-Squamous	18
lung_yap	Lung-Adenocarcinoma	48
	Normal Lung	9
lymphoma_hummel	Lymphoma-BL	33
	Lymphoma-B-NHL	18
	Lymphoma-DLBCL	169
normal_ge
	Normal Amygdala	2
	Normal Bladder	2
	Normal Bone Marrow	2
	Normal Brain	2
	Normal Breast	2
	Normal Caudate Nucleus	2
	Normal Cerebellum	2
	Normal Colon	2
	Normal Corpus	2
	Normal Fetal Brain	2
	Normal Fetal Liver	2
	Normal Fetal Lung	2
	Normal Heart	2
	Normal Hippocampus	2
	Normal Kidnety	2
	Normal Liver	2
	Normal Lung	2
	Normal Ovary	2
	Normal Pancreas	2
	Normal Pituitary Gland	2
	Normal Placenta	2
	Normal Prostate	2
	Normal Salivary Gland	2
	Normal Skeletal Muscle	2
	Normal Skin	2
	Normal Small Intestine	2
	Normal Spinal Cord	2
	Normal Spleen	2
	Normal Stomach	2
	Normal Testis	2
	Normal Thalamus	2
	Normal Thymus	2
	Normal Thyroid	2
	Normal Trachea	2
	Normal Uterus	2
ovary_hendrix	Ovarian-Clear Cell	8
	Ovarian-Endometrioid	37
	Ovarian-Mucinous	13
	Ovarian-Serous	41
pancreas_grutzmann	Normal Pancreas	11
	Pancreas-Cancer	14
prostate_best	Prostate-Androgen-Dependent	10
	Prostate-Androgen-Independent	10
sarcoma_schafer	Rabdomyosarcoma-Alveolar	30
	Rhabdomyosarcoma-Embryonal	27
thyroid_sarquis	Thyroid-Follicular	24
thyroid_weber	Thyroid-Follicular	24
