# Supplementary material for: CRX Is a Diagnostic Marker of Retinal and Pineal Lineage Tumors
Source: PLoS One. 2009 Nov 20;4(11):e7932. doi: 10.1371/journal.pone.0007932 (PMC2775954; doi:10.1371/journal.pone.0007932)
Supplement: Table S2 — CRX Expression in Human Cell Lines (0.17 MB XLS) [file pone.0007932.s004.xls]

## Sheet: Sheet1
Table S2. CRX Expression in Cell Lines
General Category	Specific Cancer Type	Cell Line Name	Array Name	Expression Value
Retinoblastoma	Retinoblastoma	Y79	Y79_SS275839_HG-U133_Plus_2_HCHP-182912	11.9967
Retinoblastoma	Retinoblastoma	Y79	Y79_SS275838_HG-U133_Plus_2_HCHP-182911	11.8381
Retinoblastoma	Retinoblastoma	Y79	Y79_SS275837_HG-U133_Plus_2_HCHP-182910	11.3258
Medulloblastoma	Medulloblastoma	D341Med	D341Med_SS272481_HG-U133_Plus_2_HCHP-167359	10.8079
Medulloblastoma	Medulloblastoma	D341Med	D341Med_SS272483_HG-U133_Plus_2_HCHP-167361	10.7162
Medulloblastoma	Medulloblastoma	D341Med	D341Med_SS272482_HG-U133_Plus_2_HCHP-167360	10.5906
Carcinoma	Carcinoma	NCI-H82	NCI-H82_SS181854_HG-U133_Plus_2_HCHP-135617	10.4342
Carcinoma	Carcinoma	NCI-H82	NCI-H82_SS181855_HG-U133_Plus_2_HCHP-135618	10.34
Carcinoma	Carcinoma	NCI-H82	NCI-H82_SS181853_HG-U133_Plus_2_HCHP-135616	10.3191
Medulloblastoma	Medulloblastoma	D283-Med	D283-Med_SS272478_HG-U133_Plus_2_HCHP-167357	10.1674
Medulloblastoma	Medulloblastoma	D283-Med	D283-Med_SS272477_HG-U133_Plus_2_HCHP-167356	10.0683
Medulloblastoma	Medulloblastoma	D283-Med	D283-Med_SS272479_HG-U133_Plus_2_HCHP-167358	9.99017
Adenocarcinoma	Adenocarcinoma	COLO-704	COLO-704_SS331490_HG-U133_Plus_2_HCHP-209543	9.79309
Adenocarcinoma	Adenocarcinoma	COLO-704	COLO-704_SS331489_HG-U133_Plus_2_HCHP-209542	9.75535
Adenocarcinoma	Adenocarcinoma	COLO-704	COLO-704_SS331491_HG-U133_Plus_2_HCHP-209544	9.27135
Melanoma	Melanoma	MALME-3M	MALME-3M_SS125559_HG-U133_Plus_2_HCHP-95949	7.49442
Carcinoma	Carcinoma	C3A	C3A_SS286998_HG-U133_Plus_2_HCHP-209465	7.44894
Leukemia	Blast Phase Chronic Myelogenous Leukemia	EM-2	EM-2_SS331519_HG-U133_Plus_2_HCHP-209472	7.40582
Leukemia	Acute Myeloid Leukemia	GDM-1	GDM-1_SS331521_HG-U133_Plus_2_HCHP-209473	7.39636
Melanoma	Melanoma	MALME-3M	MALME-3M_SS125558_HG-U133_Plus_2_HCHP-95948	7.32805
Carcinoma	Carcinoma	A427	A427_SS125578_HG-U133_Plus_2_HCHP-97584	7.25685
Leukemia	Acute Myeloid Leukemia	ML-2	ML-2_SS335903_HG-U133_Plus_2_HCHP-182953	7.19482
Lymphoma	Lymphoma	SU-DHL-10	SU-DHL-10_SS392718_HG-U133_Plus_2_HCHP-209504	7.18466
Lymphoma	Burkitt Lymphoma	RAJI	RAJI_SS125511_HG-U133_Plus_2_HCHP-91446	7.17558
Neoplasm-B-Cell	B-Cell Neoplasm	BC-3	BC-3_SS239145_HG-U133_Plus_2_HCHP-165465	7.13165
Lymphoma	Burkitt Lymphoma	Daudi	Daudi_SS239162_HG-U133_Plus_2_HCHP-165479	7.10702
Carcinoma	Carcinoma	SNU-398	SNU-398_SS287029_HG-U133_Plus_2_HCHP-209587	7.10683
Lymphoma	Burkitt Lymphoma	RAJI	RAJI_SS125510_HG-U133_Plus_2_HCHP-91445	7.1027
Lymphoma	Burkitt Lymphoma	P3HR1	P3HR1_SS287009_HG-U133_Plus_2_HCHP-182934	7.10233
Leukemia	Blast Phase Chronic Myelogenous Leukemia	NALM-1	NALM-1_SS335917_HG-U133_Plus_2_HCHP-209566	7.09334
Lymphoma	Burkitt Lymphoma	RAJI	RAJI_SS125512_HG-U133_Plus_2_HCHP-91447	7.07354
Carcinoma	Carcinoma	SW-620	SW-620_SS125524_HG-U133_Plus_2_HCHP-91429	7.0445
Leukemia	Acute Myeloid Leukemia	GDM-1	GDM-1_SS331523_HG-U133_Plus_2_HCHP-209475	7.04372
Leukemia	Acute Myeloid Leukemia	THP1	THP1_SS125514_HG-U133_Plus_2_HCHP-91440	7.03881
Carcinoma-Lung	Lung Carcinoma	NCI-H2087	NCI-H2087_SS287005_HG-U133_Plus_2_HCHP-167975	7.03596
Sarcoma-Synovial	Synovial Sarcoma	SW982	SW982_SS275851_HG-U133_Plus_2_HCHP-167974	7.03512
Carcinoma	Carcinoma	A-498	A-498_SS174289_HG-U133_Plus_2_HCHP-135595	7.02057
Leukemia	Acute Lymphoblastic Leukemia	MOLT-4	MOLT-4_SS239185_HG-U133_Plus_2_HCHP-165506	7.01825
Choriocarcinoma	Choriocarcinoma	JAR	JAR_SS272526_HG-U133_Plus_2_HCHP-165495	7.01658
Carcinoma	Carcinoma	AsPC-1	AsPC-1_SS125568_HG-U133_Plus_2_HCHP-95952	7.00764
Choriocarcinoma	Choriocarcinoma	Caki-2	Caki-2_SS272467_HG-U133_Plus_2_HCHP-209532	6.99903
Carcinoma	Carcinoma	HCT-15	HCT-15_SS125554_HG-U133_Plus_2_HCHP-91459	6.99309
Carcinoma	Carcinoma	HCC1954	HCC1954_brst_SS110845_HG-U133_Plus_2_HCHP-74905	6.98857
Sarcoma-Osteosarcoma	Osteosarcoma	SJSA-1	SJSA-1_SS125528_HG-U133_Plus_2_HCHP-91421	6.98782
Leukemia	Myeloid Leukemia	MV-4-11	MV-4-11_SS331409_HG-U133_Plus_2_HCHP-182945	6.98481
Carcinoma	Carcinoma	COLO201	COLO201_SS279827_HG-U133_Plus_2_HCHP-182921	6.97997
Carcinoma	Carcinoma	HCT-15	HCT-15_SS125552_HG-U133_Plus_2_HCHP-91457	6.97896
Choriocarcinoma	Choriocarcinoma	JAR	JAR_SS272525_HG-U133_Plus_2_HCHP-165494	6.97698
Carcinoma	Carcinoma	HCC1937	HCC1937_SS125589_HG-U133_Plus_2_HCHP-95938	6.9756
Lymphoma	Non-Hodgkin Lymphoma	RL	RL_SS287015_HG-U133_Plus_2_HCHP-165513	6.97549
Sarcoma-Liposarcoma	Liposarcoma	SW872	SW872_SS275817_HG-U133_Plus_2_HCHP-167969	6.97516
Leukemia	Blast Phase Chronic Myelogenous Leukemia	BV-173	BV-173_SS331469_HG-U133_Plus_2_HCHP-182954	6.97278
Lymphoma	Burkitt Lymphoma	GA10	GA10_SS392801_HG-U133_Plus_2_HCHP-209518	6.97264
Neoplasm-B-Cell	B-Cell Neoplasm	CRO-AP2	CRO-AP2_SS331493_HG-U133_Plus_2_HCHP-173241	6.97178
Carcinoma	Carcinoma	SNU-1	SNU-1_SS335978_HG-U133_Plus_2_HCHP-174039	6.96892
Neoplasm-B-Cell	B-Cell Neoplasm	BC-2	BC-2_SS239142_HG-U133_Plus_2_HCHP-165463	6.95004
Neuroblastoma	Neuroblastoma	MC-IXC	MC-IXC_SS272543_HG-U133_Plus_2_HCHP-167364	6.94968
Lymphoma	Burkitt Lymphoma	P3HR1	P3HR1_SS287010_HG-U133_Plus_2_HCHP-182935	6.945
Carcinoma	Carcinoma	UACC-893	UACC-893_SS275829_HG-U133_Plus_2_HCHP-168811	6.9393
Lymphoma	Lymphoma	SR	SR_SS268313_HG-U133_Plus_2_HCHP-165525	6.93838
Leukemia	Chronic Myelogenous Leukemia	K-562	K-562_SS125505_HG-U133_Plus_2_HCHP-91437	6.93566
Leukemia	Acute Lymphoblastic Leukemia	JM1	JM1_SS239177_HG-U133_Plus_2_HCHP-165500	6.93312
Leukemia	Acute Lymphoblastic Leukemia	MOLT-4	MOLT-4_SS239186_HG-U133_Plus_2_HCHP-165507	6.9325
Lymphoma	Burkitt Lymphoma	Daudi	Daudi_SS239161_HG-U133_Plus_2_HCHP-165478	6.92665
Carcinoma	Carcinoma	Detroit562	Detroit562_SS272485_HG-U133_Plus_2_HCHP-168802	6.92645
Carcinoma	Carcinoma	HCC2218	HCC2218_SS272505_HG-U133_Plus_2_HCHP-182977	6.92604
Neoplasm-B-Cell	B-Cell Neoplasm	HT	HT_SS239175_HG-U133_Plus_2_HCHP-165491	6.92529
Leukemia	Acute Lymphoblastic Leukemia	MOLT-4	MOLT-4_SS239187_HG-U133_Plus_2_HCHP-165508	6.91901
Carcinoma	Carcinoma	769-P	769-P_SS269590_HG-U133_Plus_2_HCHP-182940	6.91876
Carcinoma	Carcinoma	HCC2157	HCC2157_SS331385_HG-U133_Plus_2_HCHP-172138	6.91857
Neoplasm-B-Cell	B-Cell Neoplasm	BC-2	BC-2_SS239143_HG-U133_Plus_2_HCHP-165464	6.91687
Sarcoma-Liposarcoma	Liposarcoma	SW872	SW872_SS275818_HG-U133_Plus_2_HCHP-167970	6.91404
Leukemia	Acute Myeloid Leukemia	HL-60	HL-60_SS125542_HG-U133_Plus_2_HCHP-95913	6.91316
Leukemia	Acute Myeloid Leukemia	ML-2	ML-2_SS335901_HG-U133_Plus_2_HCHP-182951	6.91099
Carcinoma	Carcinoma	SNU-5	SNU-5_SS335987_HG-U133_Plus_2_HCHP-209478	6.91055
Neoplasm-B-Cell	B-Cell Neoplasm	SU-DHL-5	SU-DHL-5_SS392731_HG-U133_Plus_2_HCHP-201547	6.90874
Carcinoma	Carcinoma	CAL-62	CAL-62_SS331478_HG-U133_Plus_2_HCHP-182902	6.90831
Leukemia	Acute Lymphoblastic Leukemia	MOLT-16	MOLT-16_SS335911_HG-U133_Plus_2_HCHP-172161	6.90628
Leukemia	Chronic Myelogenous Leukemia	K-562	K-562_SS125506_HG-U133_Plus_2_HCHP-91438	6.90359
Carcinoma-Lung	Lung Carcinoma	NCI-H2087	NCI-H2087_SS287007_HG-U133_Plus_2_HCHP-167977	6.89895
Lymphoma	Burkitt Lymphoma	EB-3	EB-3_SS239169_HG-U133_Plus_2_HCHP-165486	6.89493
Carcinoma	Carcinoma	SW954	SW954_SS275843_HG-U133_Plus_2_HCHP-165533	6.89468
Leukemia	Erythroleukemia	HEL-92.1.7	HEL-92.1.7_SS331538_HG-U133_Plus_2_HCHP-182949	6.89453
Adenocarcinoma-Colorectal	Colorectal Adenocarcinoma	COLO-320DM	COLO-320DM_SS279829_HG-U133_Plus_2_HCHP-182916	6.89335
Lymphoma	Burkitt Lymphoma	HS-Sultan	HS-Sultan_SS392758_HG-U133_Plus_2_HCHP-201543	6.89158
Leukemia	Acute Myeloid Leukemia	THP1	THP1_SS125515_HG-U133_Plus_2_HCHP-91441	6.89099
Carcinoma	Carcinoma	UACC-893	UACC-893_SS275831_HG-U133_Plus_2_HCHP-168813	6.89072
Leukemia	Myeloid Leukemia	MV-4-11	MV-4-11_SS331411_HG-U133_Plus_2_HCHP-182947	6.88593
Sarcoma-Liposarcoma	Liposarcoma	SW872	SW872_SS275819_HG-U133_Plus_2_HCHP-167971	6.8842
Melanoma	Melanoma	NCI-H630	NCI-H630_SS239123_HG-U133_Plus_2_HCHP-168756	6.88287
Carcinoma	Carcinoma	NCI-H747	NCI-H747_SS335934_HG-U133_Plus_2_HCHP-172169	6.88234
Lymphoma	Burkitt Lymphoma	ST486	ST486_SS268318_HG-U133_Plus_2_HCHP-165529	6.8813
Leukemia	Acute Myeloid Leukemia	PLB-985	PLB-985_SS425009_HG-U133_Plus_2_HCHP-195250	6.87247
Lymphoma	Non-Hodgkin Lymphoma	RL	RL_SS287013_HG-U133_Plus_2_HCHP-165511	6.87207
Carcinoma	Carcinoma	HCC2218	HCC2218_SS272507_HG-U133_Plus_2_HCHP-182979	6.87179
Carcinoma	Carcinoma	SW837	SW837_SS336002_HG-U133_Plus_2_HCHP-172190	6.86832
Carcinoma	Carcinoma	MT-3	MT-3_SS335913_HG-U133_Plus_2_HCHP-172162	6.86794
Leukemia	Acute Lymphoblastic Leukemia	MOLT-16	MOLT-16_SS335910_HG-U133_Plus_2_HCHP-172160	6.86739
Adenocarcinoma-Colorectal	Colorectal Adenocarcinoma	COLO-320DM	COLO-320DM_SS279830_HG-U133_Plus_2_HCHP-182917	6.86667
Carcinoma	Carcinoma	A427	A427_SS125576_HG-U133_Plus_2_HCHP-97582	6.86534
Sarcoma-Osteosarcoma	Osteosarcoma	SJSA-1	SJSA-1_SS125529_HG-U133_Plus_2_HCHP-91422	6.86448
Carcinoma	Carcinoma	DU4475	DU4475_SS331511_HG-U133_Plus_2_HCHP-172128	6.86394
Carcinoma	Carcinoma	HCC2157	HCC2157_SS331387_HG-U133_Plus_2_HCHP-172140	6.86298
Lymphoma	Non-Hodgkin Lymphoma	RL	RL_SS287014_HG-U133_Plus_2_HCHP-165512	6.85866
Carcinoma	Carcinoma	DU4475	DU4475_SS331510_HG-U133_Plus_2_HCHP-172127	6.85761
Carcinoma	Carcinoma	SW837	SW837_SS336001_HG-U133_Plus_2_HCHP-172189	6.85754
Carcinoma	Carcinoma	HT1376	HT1376_SS331393_HG-U133_Plus_2_HCHP-182925	6.85703
Carcinoma	Carcinoma	HCC1954	HCC1954_brst_SS110844_HG-U133_Plus_2_HCHP-74903	6.8529
Lymphoma	Burkitt Lymphoma	P3HR1	P3HR1_SS287011_HG-U133_Plus_2_HCHP-182936	6.85271
Leukemia	Chronic Myelogenous Leukemia	K-562	K-562_SS125504_HG-U133_Plus_2_HCHP-91436	6.85232
Myeloma	Myeloma	HuNS1	HuNS1_SS335861_HG-U133_Plus_2_HCHP-209557	6.84947
Adenocarcinoma	Adenocarcinoma	CaHPV-10	CaHPV-10_SS239149_HG-U133_Plus_2_HCHP-165473	6.84888
Carcinoma	Carcinoma	KPL-1	KPL-1_SS335882_HG-U133_Plus_2_HCHP-172151	6.84867
Choriocarcinoma	Choriocarcinoma	JEG-3	JEG-3_SS272530_HG-U133_Plus_2_HCHP-165498	6.84713
Carcinoma	Carcinoma	SW1990	SW1990_SS268326_HG-U133_Plus_2_HCHP-209600	6.84683
Sarcoma-Osteosarcoma	Osteosarcoma	KHOS-240S	KHOS-240S_SS272534_HG-U133_Plus_2_HCHP-167946	6.844
Sarcoma	Sarcoma	SW1353	SW1353_SS275811_HG-U133_Plus_2_HCHP-167965	6.84393
Carcinoma	Carcinoma	BT-20	BT-20_SS331465_HG-U133_Plus_2_HCHP-182965	6.84343
Carcinoma-Squamous Cell	Squamous Cell Carcinoma	SCaBER	SCaBER_SS268301_HG-U133_Plus_2_HCHP-168784	6.83724
Carcinoma	Carcinoma	SW954	SW954_SS275842_HG-U133_Plus_2_HCHP-165532	6.83171
Sarcoma-Fibrosarcoma	Fibrosarcoma	SW684	SW684_SS275815_HG-U133_Plus_2_HCHP-167968	6.83168
Carcinoma	Carcinoma	BM-1604(DSMZ)	BM-1604(DSMZ)_SS286993_HG-U133_Plus_2_HCHP-165470	6.83077
Neoplasm-B-Cell	B-Cell Neoplasm	CRO-AP5	CRO-AP5_SS331499_HG-U133_Plus_2_HCHP-173246	6.83006
Carcinoma-Colon	Colon Carcinoma	RKO-E6	RKO-E6_SS125526_HG-U133_Plus_2_HCHP-91431	6.82845
Leukemia	Myeloid Leukemia	MV-4-11	MV-4-11_SS331410_HG-U133_Plus_2_HCHP-182946	6.8194
Neoplasm-B-Cell	B-Cell Neoplasm	SU-DHL-5	SU-DHL-5_SS392729_HG-U133_Plus_2_HCHP-201545	6.81784
Choriocarcinoma	Choriocarcinoma	JEG-3	JEG-3_SS272531_HG-U133_Plus_2_HCHP-165499	6.81562
Sarcoma-Osteosarcoma	Osteosarcoma	SJSA-1	SJSA-1_SS125530_HG-U133_Plus_2_HCHP-91423	6.8145
Carcinoma	Carcinoma	NCI-H322	NCI-H322_lung_SS110890_HG-U133_Plus_2_HCHP-63390	6.81385
Carcinoma	Carcinoma	C3A	C3A_SS286999_HG-U133_Plus_2_HCHP-209466	6.81051
Carcinoma	Carcinoma	CAL-54	CAL-54_SS331474_HG-U133_Plus_2_HCHP-209534	6.80894
Carcinoma	Carcinoma	HCC1954	HCC1954_brst_SS110846_HG-U133_Plus_2_HCHP-74904	6.80842
Choriocarcinoma	Choriocarcinoma	Caki-2	Caki-2_SS272466_HG-U133_Plus_2_HCHP-209531	6.80807
Carcinoma	Carcinoma	BHT-101	BHT-101_SS331459_HG-U133_Plus_2_HCHP-182900	6.80725
Sarcoma-Osteosarcoma	Osteosarcoma	HOS	HOS_SS272523_HG-U133_Plus_2_HCHP-167944	6.807
Carcinoma	Carcinoma	AGS	AGS_SS331446_HG-U133_Plus_2_HCHP-174012	6.80382
Carcinoma-Lung	Lung Carcinoma	NCI-H2171	NCI-H2171_SS239207_HG-U133_Plus_2_HCHP-167929	6.80287
Myeloma	Myeloma	RPMI-8226	RPMI-8226_myeloma_SS117215_HG-U133_Plus_2_HCHP-77208	6.80177
Lymphoma	Burkitt Lymphoma	HS-Sultan	HS-Sultan_SS392759_HG-U133_Plus_2_HCHP-201544	6.80131
Lymphoma	Burkitt Lymphoma	ST486	ST486_SS268317_HG-U133_Plus_2_HCHP-165528	6.80059
Carcinoma	Carcinoma	KATO	KATO_III_SS331399_HG-U133_Plus_2_HCHP-174028	6.79993
Leukemia	Acute Myeloid Leukemia	THP1	THP1_SS125513_HG-U133_Plus_2_HCHP-91439	6.79859
Neuroblastoma	Neuroblastoma	CHP-212	CHP-212_SS272474_HG-U133_Plus_2_HCHP-167354	6.79846
Leukemia	Acute Lymphoblastic Leukemia	JM1	JM1_SS239178_HG-U133_Plus_2_HCHP-165501	6.79786
Glioblastoma	Glioblastoma	SW1783	SW1783_SS335999_HG-U133_Plus_2_HCHP-172188	6.7972
Carcinoma	Carcinoma	AsPC-1	AsPC-1_SS125567_HG-U133_Plus_2_HCHP-95951	6.79674
Lymphoma	Lymphoma	SR	SR_SS268314_HG-U133_Plus_2_HCHP-165526	6.79512
Neoplasm-B-Cell	B-Cell Neoplasm	BC-2	BC-2_SS239141_HG-U133_Plus_2_HCHP-165462	6.79293
Carcinoma	Carcinoma	639-V	639-V_SS331434_HG-U133_Plus_2_HCHP-172109	6.79264
Carcinoma-Colon	Colon Carcinoma	RKO-E6	RKO-E6_SS125527_HG-U133_Plus_2_HCHP-91432	6.79069
Carcinoma	Carcinoma	A427	A427_SS125577_HG-U133_Plus_2_HCHP-97583	6.78759
Lymphoma	Burkitt Lymphoma	ST486	ST486_SS268319_HG-U133_Plus_2_HCHP-165530	6.78609
Leukemia	Blast Phase Chronic Myelogenous Leukemia	EM-2	EM-2_SS331517_HG-U133_Plus_2_HCHP-209470	6.78541
Carcinoma-Colon	Colon Carcinoma	RKO-E6	RKO-E6_SS125525_HG-U133_Plus_2_HCHP-91430	6.78321
Sarcoma-Fibrosarcoma	Fibrosarcoma	SW684	SW684_SS275813_HG-U133_Plus_2_HCHP-167966	6.78309
Carcinoma	Carcinoma	SNU-16	SNU-16_SS335981_HG-U133_Plus_2_HCHP-174041	6.78144
Carcinoma	Carcinoma	J82	J82_SS268293_HG-U133_Plus_2_HCHP-168781	6.78127
Lymphoma	Burkitt Lymphoma	Daudi	Daudi_SS239163_HG-U133_Plus_2_HCHP-165480	6.78044
Melanoma	Melanoma	COLO-829	COLO-829_SS268274_HG-U133_Plus_2_HCHP-173976	6.77942
Lymphoma	Lymphoma	SU-DHL-16	SU-DHL-16_SS392723_HG-U133_Plus_2_HCHP-201529	6.77905
Neuroblastoma	Neuroblastoma	MC-IXC	MC-IXC_SS272542_HG-U133_Plus_2_HCHP-167363	6.77787
Leukemia	Acute Myeloid Leukemia	PLB-985	PLB-985_SS425010_HG-U133_Plus_2_HCHP-195251	6.77575
Lymphoma	Hodgkin Lymphoma	RPMI	RPMI_6666_SS331419_HG-U133_Plus_2_HCHP-172173	6.774
Sarcoma-Synovial	Synovial Sarcoma	SW982	SW982_SS275849_HG-U133_Plus_2_HCHP-167972	6.77372
Adenocarcinoma	Adenocarcinoma	Capan-2	Capan-2_SS176767_HG-U133_Plus_2_HCHP-127696	6.7724
Melanoma	Melanoma	SK-MEL-3	SK-MEL-3_SS125533_HG-U133_Plus_2_HCHP-95926	6.77233
Sarcoma-Rhabdomyosarcoma	Rhabdomyosarcoma	A-673	A-673_SS271874_HG-U133_Plus_2_HCHP-167937	6.77024
Lymphoma	Hodgkin Lymphoma	RPMI	RPMI_6666_SS331417_HG-U133_Plus_2_HCHP-172171	6.76733
Melanoma	Melanoma	SK-MEL-1	SK-MEL-1_SS268309_HG-U133_Plus_2_HCHP-173981	6.76684
Sarcoma-Fibrosarcoma	Fibrosarcoma	SW684	SW684_SS275814_HG-U133_Plus_2_HCHP-167967	6.76678
Carcinoma	Carcinoma	BT-20	BT-20_SS331467_HG-U133_Plus_2_HCHP-182967	6.76474
Lymphoma	Hodgkin Lymphoma	RPMI	RPMI_6666_SS331418_HG-U133_Plus_2_HCHP-172172	6.7644
Carcinoma	Carcinoma	BHT-101	BHT-101_SS331457_HG-U133_Plus_2_HCHP-182898	6.76349
Carcinoma	Carcinoma	C-33A	C-33A_SS268246_HG-U133_Plus_2_HCHP-168764	6.76204
Leukemia	Acute Lymphoblastic Leukemia	JM1	JM1_SS239179_HG-U133_Plus_2_HCHP-165502	6.76113
Carcinoma	Carcinoma	BHT-101	BHT-101_SS331458_HG-U133_Plus_2_HCHP-182899	6.76041
Melanoma	Melanoma	A7	A7_SS331443_HG-U133_Plus_2_HCHP-174010	6.76013
Carcinoma	Carcinoma	SW837	SW837_SS336003_HG-U133_Plus_2_HCHP-172191	6.75844
Carcinoma	Carcinoma	AGS	AGS_SS331445_HG-U133_Plus_2_HCHP-174011	6.75748
Neoplasm-B-Cell	B-Cell Neoplasm	BC-3	BC-3_SS239147_HG-U133_Plus_2_HCHP-165467	6.75575
Carcinoma	Carcinoma	HCC2218	HCC2218_SS272506_HG-U133_Plus_2_HCHP-182978	6.75201
Carcinoma	Carcinoma	BT474	BT474_brst_SS117190_HG-U133_Plus_2_HCHP-85193	6.75087
Carcinoma-Squamous Cell	Squamous Cell Carcinoma	Calu-1	Calu-1_SS125517_HG-U133_Plus_2_HCHP-91425	6.75054
Myeloma-Plasma Cell	Plasma Cell Myeloma	MC	MC_CAR_SS239182_HG-U133_Plus_2_HCHP-165504	6.74903
Carcinoma	Carcinoma	SW780	SW780_SS268334_HG-U133_Plus_2_HCHP-168794	6.74858
Leukemia	Acute Lymphoblastic Leukemia	MOLT-16	MOLT-16_SS335909_HG-U133_Plus_2_HCHP-172159	6.74773
Melanoma	Melanoma	CHL-1	CHL-1_SS268270_HG-U133_Plus_2_HCHP-173973	6.74646
Sarcoma-Leiomyosarcoma	Leiomyosarcoma	SK-UT-1	SK-UT-1_SS275803_HG-U133_Plus_2_HCHP-167962	6.7457
Leukemia	Blast Phase Chronic Myelogenous Leukemia	EM-2	EM-2_SS331518_HG-U133_Plus_2_HCHP-209471	6.7447
Melanoma	Melanoma	CHL-1	CHL-1_SS268269_HG-U133_Plus_2_HCHP-173972	6.74378
Carcinoma-Squamous Cell	Squamous Cell Carcinoma	Calu-1	Calu-1_SS125518_HG-U133_Plus_2_HCHP-91426	6.74133
Carcinoma-Squamous Cell	Squamous Cell Carcinoma	Calu-1	Calu-1_SS125516_HG-U133_Plus_2_HCHP-91424	6.74127
Carcinoma	Carcinoma	C-33A	C-33A_SS268247_HG-U133_Plus_2_HCHP-168765	6.73959
Carcinoma	Carcinoma	HT-3	HT-3_SS268289_HG-U133_Plus_2_HCHP-168778	6.73815
Leukemia	Acute Lymphoblastic Leukemia	TANOUE	TANOUE_SS392738_HG-U133_Plus_2_HCHP-186934	6.73562
Carcinoma	Carcinoma	NCI-H23	NCI-H23_SS181862_HG-U133_Plus_2_HCHP-127718	6.73547
Carcinoma	Carcinoma	BM-1604(DSMZ)	BM-1604(DSMZ)_SS286995_HG-U133_Plus_2_HCHP-165472	6.73503
Carcinoma	Carcinoma	MDA-MB-453	MDA-MB-453_brst_SS110877_HG-U133_Plus_2_HCHP-63383	6.73471
Melanoma	Melanoma	MALME-3M	MALME-3M_SS125560_HG-U133_Plus_2_HCHP-95950	6.73091
Leukemia	Blast Phase Chronic Myelogenous Leukemia	BV-173	BV-173_SS331471_HG-U133_Plus_2_HCHP-182956	6.73048
Carcinoma	Carcinoma	SNU-475	SNU-475_SS331421_HG-U133_Plus_2_HCHP-209596	6.72988
Neuroblastoma	Neuroblastoma	CHP-212	CHP-212_SS272473_HG-U133_Plus_2_HCHP-167353	6.72972
Adenocarcinoma	Adenocarcinoma	CaHPV-10	CaHPV-10_SS239150_HG-U133_Plus_2_HCHP-165474	6.72781
Carcinoma	Carcinoma	EFM-19	EFM-19_SS335853_HG-U133_Plus_2_HCHP-172129	6.72691
Carcinoma	Carcinoma	MT-3	MT-3_SS335914_HG-U133_Plus_2_HCHP-172163	6.72568
Adenocarcinoma	Adenocarcinoma	CaHPV-10	CaHPV-10_SS239151_HG-U133_Plus_2_HCHP-165475	6.72547
Lymphoma	Burkitt Lymphoma	Jiyoye	Jiyoye_SS392602_HG-U133_Plus_2_HCHP-186958	6.72538
Carcinoma	Carcinoma	HPAF-II	HPAF-II_SS268287_HG-U133_Plus_2_HCHP-168777	6.72349
Carcinoma	Carcinoma	SW-620	SW-620_SS125523_HG-U133_Plus_2_HCHP-91428	6.72342
Leukemia	Acute Myeloid Leukemia	GDM-1	GDM-1_SS331522_HG-U133_Plus_2_HCHP-209474	6.723
Carcinoma	Carcinoma	BFTC-905	BFTC-905_SS331453_HG-U133_Plus_2_HCHP-172114	6.72184
Carcinoma	Carcinoma	C3A	C3A_SS286997_HG-U133_Plus_2_HCHP-209464	6.72172
Choriocarcinoma	Choriocarcinoma	BeWo	BeWo_SS271881_HG-U133_Plus_2_HCHP-168799	6.71913
Lymphoma	Burkitt Lymphoma	Jiyoye	Jiyoye_SS392603_HG-U133_Plus_2_HCHP-186959	6.71696
Adenocarcinoma-Lung	Lung Adenocarcinoma	NCI-H2126	NCI-H2126_SS474870_HG-U133_Plus_2_HCHP-225832	6.71619
Carcinoma	Carcinoma	YAPC	YAPC_SS331345_HG-U133_Plus_2_HCHP-182913	6.71285
Carcinoma	Carcinoma	KATO	KATO_III_SS331397_HG-U133_Plus_2_HCHP-174026	6.71079
Melanoma	Melanoma	NCI-H630	NCI-H630_SS239121_HG-U133_Plus_2_HCHP-168754	6.71037
Carcinoma	Carcinoma	SKOV3-ATCC	SKOV3-ATCC_ov_SS110901_HG-U133_Plus_2_HCHP-63395	6.70822
Neoplasm-B-Cell	B-Cell Neoplasm	BC-1	BC-1_SS239139_HG-U133_Plus_2_HCHP-182961	6.70819
Leukemia	Blast Phase Chronic Myelogenous Leukemia	BV-173	BV-173_SS331470_HG-U133_Plus_2_HCHP-182955	6.70816
Neoplasm-B-Cell	B-Cell Neoplasm	BC-3	BC-3_SS239146_HG-U133_Plus_2_HCHP-165466	6.70717
Carcinoma	Carcinoma	HT-1197	HT-1197_SS335858_HG-U133_Plus_2_HCHP-172142	6.70413
Melanoma	Melanoma	HMCB	HMCB_SS268281_HG-U133_Plus_2_HCHP-173978	6.70304
Glioblastoma	Glioblastoma	DK-MG	DK-MG_SS331507_HG-U133_Plus_2_HCHP-209547	6.70237
Carcinoma-Lung	Lung Carcinoma	NCI-H2087	NCI-H2087_SS287006_HG-U133_Plus_2_HCHP-167976	6.70161
Carcinoma	Carcinoma	SNU-387	SNU-387_SS287027_HG-U133_Plus_2_HCHP-173216	6.69961
Carcinoma	Carcinoma	SW-620	SW-620_SS125522_HG-U133_Plus_2_HCHP-91427	6.699
Lymphoma	Lymphoma	SR	SR_SS268315_HG-U133_Plus_2_HCHP-165527	6.69712
Neoplasm-B-Cell	B-Cell Neoplasm	DB	DB_SS239165_HG-U133_Plus_2_HCHP-165481	6.6955
Carcinoma	Carcinoma	CAL-62	CAL-62_SS331479_HG-U133_Plus_2_HCHP-182903	6.6952
Carcinoma	Carcinoma	AGS	AGS_SS331447_HG-U133_Plus_2_HCHP-174013	6.69342
Carcinoma	Carcinoma	HEC-1-A	HEC-1-A_SS272513_HG-U133_Plus_2_HCHP-173987	6.69295
Carcinoma	Carcinoma	MDA-MB-453	MDA-MB-453_brst_SS110879_HG-U133_Plus_2_HCHP-63385	6.69264
Glioblastoma	Glioblastoma	SW1783	SW1783_SS335997_HG-U133_Plus_2_HCHP-172186	6.69101
Carcinoma	Carcinoma	UACC-812	UACC-812_SS275825_HG-U133_Plus_2_HCHP-168808	6.69046
Carcinoma	Carcinoma	CGTH-W-1	CGTH-W-1_SS331369_HG-U133_Plus_2_HCHP-182904	6.69029
Lymphoma	Cutaneous T Cell Lymphoma	HuT-78	HuT-78_SS244013_HG-U133_Plus_2_HCHP-168760	6.68922
Sarcoma-Fibrosarcoma	Fibrosarcoma	HT-1080	HT-1080_Fibrosarcoma_SS117198_HG-U133_Plus_2_HCHP-77197	6.6863
Lymphoma	Cutaneous T Cell Lymphoma	HH	HH_SS272518_HG-U133_Plus_2_HCHP-173991	6.68581
Carcinoma	Carcinoma	Capan-1	Capan-1_SS268266_HG-U133_Plus_2_HCHP-168773	6.68581
Carcinoma	Carcinoma	DU4475	DU4475_SS331509_HG-U133_Plus_2_HCHP-172126	6.68361
Neuroblastoma	Neuroblastoma	MC-IXC	MC-IXC_SS272541_HG-U133_Plus_2_HCHP-167362	6.68336
Glioblastoma	Glioblastoma	SW1088	SW1088_SS335991_HG-U133_Plus_2_HCHP-172185	6.68227
Leiomyoblastoma	Leiomyoblastoma	G-402	G-402_SS272489_HG-U133_Plus_2_HCHP-170298	6.68143
Carcinoma	Carcinoma	SNU-5	SNU-5_SS335985_HG-U133_Plus_2_HCHP-209476	6.68013
Adenocarcinoma	Adenocarcinoma	Capan-2	Capan-2_SS176765_HG-U133_Plus_2_HCHP-127694	6.67955
Carcinoma	Carcinoma	647-V	647-V_SS331437_HG-U133_Plus_2_HCHP-209467	6.67944
Wilms Tumor	Wilms Tumor	G-401	G-401_SS331375_HG-U133_Plus_2_HCHP-170327	6.67896
Carcinoma	Carcinoma	CGTH-W-1	CGTH-W-1_SS331371_HG-U133_Plus_2_HCHP-182906	6.67881
Carcinoma	Carcinoma	HCT-15	HCT-15_SS125553_HG-U133_Plus_2_HCHP-91458	6.67822
Carcinoma	Carcinoma	639-V	639-V_SS331433_HG-U133_Plus_2_HCHP-172108	6.67817
Leukemia	Acute Lymphoblastic Leukemia	NALM-6	NALM-6_SS392687_HG-U133_Plus_2_HCHP-186941	6.67528
Lymphoma	Burkitt Lymphoma	EB-3	EB-3_SS239170_HG-U133_Plus_2_HCHP-165487	6.67349
Carcinoma	Carcinoma	BM-1604(DSMZ)	BM-1604(DSMZ)_SS286994_HG-U133_Plus_2_HCHP-165471	6.67339
Carcinoma	Carcinoma	MiaPaCa	MiaPaCa_panc_SS110883_HG-U133_Plus_2_HCHP-63398	6.67288
Carcinoma	Carcinoma	HTB-43(FaDu)	HTB-43(FaDu)_scc_SS117240_HG-U133_Plus_2_HCHP-85198	6.67225
Neoplasm-B-Cell	B-Cell Neoplasm	DOHH-2	DOHH-2_SS392646_HG-U133_Plus_2_HCHP-209522	6.67058
Neoplasm-B-Cell	B-Cell Neoplasm	CRO-AP5	CRO-AP5_SS331498_HG-U133_Plus_2_HCHP-173245	6.66976
Leukemia	Acute T Cell Lymphoblastic Leukemia	CCRF-CEM	CCRF-CEM_SS239154_HG-U133_Plus_2_HCHP-168758	6.66729
Carcinoma	Carcinoma	SW954	SW954_SS275841_HG-U133_Plus_2_HCHP-165531	6.66533
Carcinoma	Carcinoma	UACC-893	UACC-893_SS275830_HG-U133_Plus_2_HCHP-168812	6.66474
Lymphoma	T-Cell Lymphoma	MJ	MJ_SS275754_HG-U133_Plus_2_HCHP-173997	6.66465
Carcinoma	Carcinoma	BFTC-905	BFTC-905_SS331455_HG-U133_Plus_2_HCHP-172116	6.66462
Carcinoma	Carcinoma	C-33A	C-33A_SS268245_HG-U133_Plus_2_HCHP-168763	6.6639
Melanoma	Melanoma	SK-MEL-3	SK-MEL-3_SS125531_HG-U133_Plus_2_HCHP-95924	6.66379
Carcinoma	Carcinoma	CAL-62	CAL-62_SS331477_HG-U133_Plus_2_HCHP-182901	6.66359
Melanoma	Melanoma	SK-MEL-1	SK-MEL-1_SS268311_HG-U133_Plus_2_HCHP-173983	6.66323
Carcinoma	Carcinoma	A-498	A-498_SS174290_HG-U133_Plus_2_HCHP-127702	6.66085
Choriocarcinoma	Choriocarcinoma	JAR	JAR_SS272527_HG-U133_Plus_2_HCHP-165496	6.6596
Carcinoma	Carcinoma	EFM-19	EFM-19_SS335854_HG-U133_Plus_2_HCHP-172130	6.65919
Sarcoma-Rhabdomyosarcoma	Rhabdomyosarcoma	A-673	A-673_SS271873_HG-U133_Plus_2_HCHP-167936	6.6556
Leukemia	Precursor B-Lymphoblastic Leukemia	SEM	SEM_SS392715_HG-U133_Plus_2_HCHP-201532	6.65556
Carcinoma	Carcinoma	KPL-1	KPL-1_SS335883_HG-U133_Plus_2_HCHP-172152	6.65534
Sarcoma-Leiomyosarcoma	Leiomyosarcoma	SK-UT-1	SK-UT-1_SS275802_HG-U133_Plus_2_HCHP-167961	6.65451
Adenocarcinoma-Ovarian Serous	Ovarian Serous Adenocarcinoma	OV-90	OV-90_SS268297_HG-U133_Plus_2_HCHP-170283	6.65241
Carcinoma	Carcinoma	C-4I	C-4I_SS268251_HG-U133_Plus_2_HCHP-168768	6.64966
Neoplasm-B-Cell	B-Cell Neoplasm	CRO-AP2	CRO-AP2_SS331495_HG-U133_Plus_2_HCHP-173243	6.64851
Leukemia	Acute Myeloid Leukemia	PLB-985	PLB-985_SS425011_HG-U133_Plus_2_HCHP-195252	6.64814
Carcinoma	Carcinoma	UM-UC-3	UM-UC-3_SS268341_HG-U133_Plus_2_HCHP-168796	6.64762
Carcinoma	Carcinoma	SiHa	SiHa_SS268305_HG-U133_Plus_2_HCHP-168787	6.64738
Melanoma	Melanoma	COLO-829	COLO-829_SS268273_HG-U133_Plus_2_HCHP-173975	6.64597
Carcinoma	Carcinoma	Capan-1	Capan-1_SS268267_HG-U133_Plus_2_HCHP-168774	6.64361
Melanoma	Melanoma	HMCB	HMCB_SS268282_HG-U133_Plus_2_HCHP-173979	6.64269
Carcinoma	Carcinoma	RL95-2	RL95-2_SS331414_HG-U133_Plus_2_HCHP-174035	6.64225
Carcinoma	Carcinoma	BT-20	BT-20_SS331466_HG-U133_Plus_2_HCHP-182966	6.64131
Myeloma-Plasma Cell	Plasma Cell Myeloma	MC	MC_CAR_SS239181_HG-U133_Plus_2_HCHP-165503	6.64071
Carcinoma	Carcinoma	SW480	SW480_SS133959_HG-U133_Plus_2_HCHP-95907	6.64019
Neoplasm-B-Cell	B-Cell Neoplasm	BC-1	BC-1_SS239138_HG-U133_Plus_2_HCHP-182960	6.63972
Myeloma	Myeloma	U266	U266_SS287046_HG-U133_Plus_2_HCHP-170314	6.63919
Carcinoma	Carcinoma	Detroit562	Detroit562_SS272486_HG-U133_Plus_2_HCHP-168803	6.63863
Carcinoma	Carcinoma	LS1034	LS1034_SS331401_HG-U133_Plus_2_HCHP-167404	6.6385
Carcinoma	Carcinoma	SKOV3-ATCC	SKOV3-ATCC_ov_SS110902_HG-U133_Plus_2_HCHP-63396	6.63818
Carcinoma	Carcinoma	HPAF-II	HPAF-II_SS268285_HG-U133_Plus_2_HCHP-168775	6.63512
Sarcoma-Osteosarcoma	Osteosarcoma	HOS	HOS_SS272522_HG-U133_Plus_2_HCHP-167943	6.63447
Lymphoma	Burkitt Lymphoma	EB-3	EB-3_SS239171_HG-U133_Plus_2_HCHP-165488	6.63418
Neoplasm-B-Cell	B-Cell Neoplasm	BC-1	BC-1_SS239137_HG-U133_Plus_2_HCHP-182959	6.634
Carcinoma	Carcinoma	HCC1599	HCC1599_SS331383_HG-U133_Plus_2_HCHP-172137	6.63357
Neuroblastoma	Neuroblastoma	SK-N-BE(2)-C	SK-N-BE(2)-C_SS331357_HG-U133_Plus_2_HCHP-182993	6.6331
Carcinoma	Carcinoma	T84	T84_SS279841_HG-U133_Plus_2_HCHP-167389	6.63206
Neoplasm-B-Cell	B-Cell Neoplasm	Toledo	Toledo_SS392777_HG-U133_Plus_2_HCHP-201521	6.62951
Carcinoma	Carcinoma	SNU-1	SNU-1_SS335979_HG-U133_Plus_2_HCHP-174040	6.62842
Carcinoma	Carcinoma	HCC1599	HCC1599_SS331381_HG-U133_Plus_2_HCHP-172135	6.62765
Wilms Tumor	Wilms tumour	SK-NEP-1	SK-NEP-1_SS335963_HG-U133_Plus_2_HCHP-209580	6.62762
Neoplasm-B-Cell	B-Cell Neoplasm	DB	DB_SS239166_HG-U133_Plus_2_HCHP-165482	6.6267
Carcinoma	Carcinoma	UACC-812	UACC-812_SS275827_HG-U133_Plus_2_HCHP-168810	6.62636
Carcinoma	Carcinoma	Detroit562	Detroit562_SS272487_HG-U133_Plus_2_HCHP-168804	6.62441
Lymphoma	T-Cell Lymphoma	MJ	MJ_SS275755_HG-U133_Plus_2_HCHP-173998	6.62215
Leukemia	Acute Myeloid Leukemia	HL-60	HL-60_SS125541_HG-U133_Plus_2_HCHP-95912	6.62185
Melanoma	Melanoma	SH-4	SH-4_SS287018_HG-U133_Plus_2_HCHP-174006	6.61999
Carcinoma	Carcinoma	SNU-1	SNU-1_SS335977_HG-U133_Plus_2_HCHP-174038	6.61859
Lymphoma	Lymphoma	SU-DHL-5	SU-DHL-5_SS392730_HG-U133_Plus_2_HCHP-201546	6.61692
Carcinoma	Carcinoma	HCC1937	HCC1937_SS125587_HG-U133_Plus_2_HCHP-95936	6.61559
Carcinoma	Carcinoma	SW48	SW48_SS239225_HG-U133_Plus_2_HCHP-167341	6.61535
Myeloma	Myeloma	HuNS1	HuNS1_SS335863_HG-U133_Plus_2_HCHP-209559	6.61481
Neuroblastoma	Neuroblastoma	CHP-212	CHP-212_SS272475_HG-U133_Plus_2_HCHP-167355	6.61435
Carcinoma	Carcinoma	HEC-1-A	HEC-1-A_SS272514_HG-U133_Plus_2_HCHP-173988	6.61287
Sarcoma-Rhabdomyosarcoma	Rhabdomyosarcoma	SJRH30	SJRH30_SS335849_HG-U133_Plus_2_HCHP-209575	6.61087
Carcinoma	Carcinoma	SiHa	SiHa_SS268306_HG-U133_Plus_2_HCHP-168788	6.61047
Lymphoma	Burkitt Lymphoma	NAMALWA	NAMALWA_SS392806_HG-U133_Plus_2_HCHP-186883	6.60797
Carcinoma	Carcinoma	DoTc2-4510	DoTc2-4510_SS287001_HG-U133_Plus_2_HCHP-168823	6.60762
Melanoma	Melanoma	COLO-829	COLO-829_SS268275_HG-U133_Plus_2_HCHP-173977	6.60511
Carcinoma	Carcinoma	COLO-320HSR	COLO-320HSR_SS239157_HG-U133_Plus_2_HCHP-173969	6.60495
Carcinoma	Carcinoma	22Rv1	22Rv1_SS279822_HG-U133_Plus_2_HCHP-168821	6.60361
Carcinoma	Carcinoma	BT474	BT474_brst_SS117188_HG-U133_Plus_2_HCHP-85191	6.60185
Melanoma-Amelanotic Skin	Amelanotic Skin Melanoma	C32TG	C32TG_SS331362_HG-U133_Plus_2_HCHP-174018	6.60163
Carcinoma	Carcinoma	UM-UC-3	UM-UC-3_SS268342_HG-U133_Plus_2_HCHP-168797	6.60161
Carcinoma	Carcinoma	NCI-H358	NCI-H358_SS125538_HG-U133_Plus_2_HCHP-95931	6.60137
Carcinoma	Carcinoma	COLO201	COLO201_SS279825_HG-U133_Plus_2_HCHP-182919	6.60118
Neoplasm-B-Cell	B-Cell Neoplasm	DB	DB_SS239167_HG-U133_Plus_2_HCHP-165483	6.60035
Carcinoma	Carcinoma	BT474	BT474_brst_SS117189_HG-U133_Plus_2_HCHP-85192	6.60024
Carcinoma	Carcinoma	BFTC-905	BFTC-905_SS331454_HG-U133_Plus_2_HCHP-172115	6.59849
Sarcoma-Osteosarcoma	Osteosarcoma	RD	RD_SS275763_HG-U133_Plus_2_HCHP-170309	6.59766
Melanoma	Melanoma	HMCB	HMCB_SS268283_HG-U133_Plus_2_HCHP-173980	6.59763
Carcinoma	Carcinoma	SW480	SW480_SS133957_HG-U133_Plus_2_HCHP-95905	6.5971
Carcinoma	Carcinoma	Capan-1	Capan-1_SS268265_HG-U133_Plus_2_HCHP-168772	6.59634
Sarcoma-Fibrosarcoma	Fibrosarcoma	HT-1080	HT-1080_Fibrosarcoma_SS117197_HG-U133_Plus_2_HCHP-77196	6.59627
Neoplasm-B-Cell	B-Cell Neoplasm	DOHH-2	DOHH-2_SS392645_HG-U133_Plus_2_HCHP-209521	6.59429
Carcinoma	Carcinoma	HPAF-II	HPAF-II_SS268286_HG-U133_Plus_2_HCHP-168776	6.5938
Sarcoma-Synovial	Synovial Sarcoma	SW982	SW982_SS275850_HG-U133_Plus_2_HCHP-167973	6.59276
Carcinoma	Carcinoma	SiHa	SiHa_SS268307_HG-U133_Plus_2_HCHP-168789	6.59212
Lymphoma	Burkitt Lymphoma	NAMALWA	NAMALWA_SS392805_HG-U133_Plus_2_HCHP-186882	6.59164
Neoplasm-B-Cell	B-Cell Neoplasm	MHH-PREB-1	MHH-PREB-1_SS392681_HG-U133_Plus_2_HCHP-186945	6.59115
Carcinoma	Carcinoma	MDA-MB-175-VII	MDA-MB-175-VII_SS331407_HG-U133_Plus_2_HCHP-209565	6.58999
Carcinoma	Carcinoma	J82	J82_SS268294_HG-U133_Plus_2_HCHP-168782	6.58955
Carcinoma	Carcinoma	UM-UC-3	UM-UC-3_SS268343_HG-U133_Plus_2_HCHP-168798	6.5891
Carcinoma	Carcinoma	MDA-MB-453	MDA-MB-453_brst_SS110878_HG-U133_Plus_2_HCHP-63384	6.58757
Adenocarcinoma-Lung	Lung Adenocarcinoma	NCI-H1666	NCI-H1666_SS474846_HG-U133_Plus_2_HCHP-225815	6.58573
Melanoma	Melanoma	SK-MEL-3	SK-MEL-3_SS125532_HG-U133_Plus_2_HCHP-95925	6.5852
Carcinoma	Carcinoma	HT1376	HT1376_SS331394_HG-U133_Plus_2_HCHP-182926	6.58516
Choriocarcinoma	Choriocarcinoma	BeWo	BeWo_SS271882_HG-U133_Plus_2_HCHP-168800	6.585
Neuroblastoma	Neuroblastoma	SK-N-AS	SK-N-AS_SS275789_HG-U133_Plus_2_HCHP-167365	6.58476
Carcinoma	Carcinoma	HTB-43(FaDu)	HTB-43(FaDu)_scc_SS117241_HG-U133_Plus_2_HCHP-85199	6.58358
Myeloma	Myeloma	RPMI-8226	RPMI-8226_myeloma_SS117216_HG-U133_Plus_2_HCHP-77209	6.58333
Glioblastoma	Glioblastoma	SW1088	SW1088_SS335990_HG-U133_Plus_2_HCHP-172184	6.58295
Sarcoma-Leiomyosarcoma	Leiomyosarcoma	SK-UT-1	SK-UT-1_SS275801_HG-U133_Plus_2_HCHP-167960	6.58275
Leukemia	Acute Lymphoblastic Leukemia	TANOUE	TANOUE_SS392739_HG-U133_Plus_2_HCHP-186935	6.58258
Adenocarcinoma-Ovarian Serous	Ovarian Serous Adenocarcinoma	OV-90	OV-90_SS268298_HG-U133_Plus_2_HCHP-170284	6.58225
Carcinoma	Carcinoma	NCI-H716	NCI-H716_SS335931_HG-U133_Plus_2_HCHP-209571	6.58071
Leukemia	Acute Myeloid Leukemia	ML-2	ML-2_SS335902_HG-U133_Plus_2_HCHP-182952	6.57945
Carcinoma	Carcinoma	HCC1395	HCC1395_SS331377_HG-U133_Plus_2_HCHP-209551	6.57923
Sarcoma-Rhabdomyosarcoma	Rhabdomyosarcoma	A204	A204_SS331350_HG-U133_Plus_2_HCHP-173248	6.57766
Carcinoma-Hepatocellular	Hepatocellular Carcinoma	Hep-3b	Hep-3b_Heptocellular_SS117238_HG-U133_Plus_2_HCHP-77219	6.5776
Carcinoma	Carcinoma	HCC38	HCC38_SS272509_HG-U133_Plus_2_HCHP-182980	6.57721
Carcinoma	Carcinoma	UACC-812	UACC-812_SS275826_HG-U133_Plus_2_HCHP-168809	6.57683
Wilms Tumor	Wilms Tumor	G-401	G-401_SS331374_HG-U133_Plus_2_HCHP-170326	6.57681
Lymphoma	Hodgkin Lymphoma	HD-MY-Z	HD-MY-Z_SS392649_HG-U133_Plus_2_HCHP-186900	6.57618
Carcinoma	Carcinoma	CAL-54	CAL-54_SS331475_HG-U133_Plus_2_HCHP-209535	6.57253
Sarcoma	Sarcoma	RD-ES	RD-ES_SS275766_HG-U133_Plus_2_HCHP-167955	6.57202
Melanoma	Melanoma	SH-4	SH-4_SS287017_HG-U133_Plus_2_HCHP-174005	6.57177
Carcinoma	Carcinoma	YAPC	YAPC_SS331346_HG-U133_Plus_2_HCHP-182914	6.57159
Carcinoma-Lung	Lung Carcinoma	NCI-H2171	NCI-H2171_SS239206_HG-U133_Plus_2_HCHP-167928	6.57016
Carcinoma	Carcinoma	HCC1143	HCC1143_SS272503_HG-U133_Plus_2_HCHP-170303	6.56866
Carcinoma	Carcinoma	SNU-387	SNU-387_SS287026_HG-U133_Plus_2_HCHP-173215	6.56856
Adenocarcinoma	Adenocarcinoma	HPAC	HPAC_SS331549_HG-U133_Plus_2_HCHP-209554	6.56756
Carcinoma	Carcinoma	MCF-7	MCF-7_ATCC_SS163762_HG-U133_Plus_2_HCHP-127704	6.56718
Carcinoma-Lung	Lung Carcinoma	NCI-H226	NCI-H226_SS244011_HG-U133_Plus_2_HCHP-167935	6.56711
Leukemia	Acute Lymphoblastic Leukemia	J.RT3-T3.5	J.RT3-T3.5_SS335874_HG-U133_Plus_2_HCHP-172145	6.56626
Carcinoma	Carcinoma	HepG2	HepG2_SS268323_HG-U133_Plus_2_HCHP-173207	6.56609
Leukemia	Precursor B-Lymphoblastic Leukemia	RCH-ACV	RCH-ACV_SS392699_HG-U133_Plus_2_HCHP-201541	6.56509
Neoplasm-B-Cell	B-Cell Neoplasm	HT	HT_SS239173_HG-U133_Plus_2_HCHP-165489	6.56494
Melanoma	Melanoma	WM-115	WM-115_SS268346_HG-U133_Plus_2_HCHP-173985	6.56474
Carcinoma	Carcinoma	769-P	769-P_SS269591_HG-U133_Plus_2_HCHP-182941	6.56449
Sarcoma	Sarcoma	GCT	GCT_SS272493_HG-U133_Plus_2_HCHP-167939	6.56399
Melanoma	Melanoma	CHL-1	CHL-1_SS268271_HG-U133_Plus_2_HCHP-173974	6.56384
Adenocarcinoma-Clear Cell	Clear Cell Adenocarcinoma	ES-2	ES-2_SS268278_HG-U133_Plus_2_HCHP-209549	6.5633
Carcinoma	Carcinoma	NCI-H747	NCI-H747_SS335935_HG-U133_Plus_2_HCHP-172170	6.56285
Carcinoma	Carcinoma	AN3	AN3_CA_SS331355_HG-U133_Plus_2_HCHP-174016	6.56285
Carcinoma	Carcinoma	WIDR	WIDR_SS279847_HG-U133_Plus_2_HCHP-167394	6.56248
Carcinoma	Carcinoma	SW756	SW756_SS268331_HG-U133_Plus_2_HCHP-168792	6.56213
Carcinoma	Carcinoma	769-P	769-P_SS269589_HG-U133_Plus_2_HCHP-182939	6.56196
Carcinoma	Carcinoma	5637	5637_SS331429_HG-U133_Plus_2_HCHP-168829	6.56123
Lymphoma	T-Cell Lymphoma	MJ	MJ_SS275753_HG-U133_Plus_2_HCHP-173996	6.56077
Carcinoma	Carcinoma	NCI-H522	NCI-H522_SS181856_HG-U133_Plus_2_HCHP-167900	6.56015
Carcinoma	Carcinoma	J82	J82_SS268295_HG-U133_Plus_2_HCHP-168783	6.55771
Carcinoma	Carcinoma	C-4II	C-4II_SS268254_HG-U133_Plus_2_HCHP-168770	6.55771
Carcinoma-Small Cell Lung	Small Cell Lung Carcinoma	NCI-H2107	NCI-H2107_SS475619_HG-U133_Plus_2_HCHP-225960	6.55686
Myeloma-Plasma Cell	Plasma Cell Myeloma	MC	MC_CAR_SS239183_HG-U133_Plus_2_HCHP-165505	6.55679
Carcinoma	Carcinoma	HCC2157	HCC2157_SS331386_HG-U133_Plus_2_HCHP-172139	6.55612
Myeloma	Myeloma	SKO-007	SKO-007_SS335967_HG-U133_Plus_2_HCHP-170342	6.5554
Carcinoma	Carcinoma	TT	TT_SS275821_HG-U133_Plus_2_HCHP-182895	6.55415
Carcinoma-Squamous Cell	Squamous Cell Carcinoma	SCaBER	SCaBER_SS268302_HG-U133_Plus_2_HCHP-168785	6.55349
Carcinoma	Carcinoma	NCI-H716	NCI-H716_SS335930_HG-U133_Plus_2_HCHP-209570	6.5528
Lymphoma	Burkitt Lymphoma	EB-2	EB-2_SS392751_HG-U133_Plus_2_HCHP-186905	6.55218
Carcinoma	Carcinoma	NCI-H508	NCI-H508_SS335927_HG-U133_Plus_2_HCHP-167412	6.5511
Melanoma	Melanoma	A7	A7_SS331442_HG-U133_Plus_2_HCHP-174009	6.551
Glioblastoma	Glioblastoma	SNB-19	SNB-19_SS275807_HG-U133_Plus_2_HCHP-167376	6.55067
Melanoma	Melanoma	A375	A375_SS286989_HG-U133_Plus_2_HCHP-174002	6.55059
Carcinoma	Carcinoma	SNU-16	SNU-16_SS335983_HG-U133_Plus_2_HCHP-174043	6.54984
Carcinoma	Carcinoma	HCC38	HCC38_SS272511_HG-U133_Plus_2_HCHP-182982	6.54959
Lymphoma	Cutaneous T Cell Lymphoma	HH	HH_SS272517_HG-U133_Plus_2_HCHP-173990	6.54855
Carcinoma	Carcinoma	KATO	KATO_III_SS331398_HG-U133_Plus_2_HCHP-174027	6.54836
Carcinoma	Carcinoma	AsPC-1	AsPC-1_SS125569_HG-U133_Plus_2_HCHP-95953	6.54717
Lymphoma	Burkitt Lymphoma	EB-2	EB-2_SS392750_HG-U133_Plus_2_HCHP-186904	6.54714
Carcinoma	Carcinoma	HT-3	HT-3_SS268290_HG-U133_Plus_2_HCHP-168779	6.54698
Carcinoma	Carcinoma	LS1034	LS1034_SS331403_HG-U133_Plus_2_HCHP-167406	6.54673
Adenocarcinoma-Clear Cell	Clear Cell Adenocarcinoma	ES-2	ES-2_SS268277_HG-U133_Plus_2_HCHP-209548	6.54669
Carcinoma	Carcinoma	LS-174T	LS-174T_SS335889_HG-U133_Plus_2_HCHP-167407	6.54651
Carcinoma	Carcinoma	NCI-H358	NCI-H358_SS125537_HG-U133_Plus_2_HCHP-95930	6.54647
Sarcoma-Rhabdomyosarcoma	Rhabdomyosarcoma	SJRH30	SJRH30_SS335851_HG-U133_Plus_2_HCHP-209577	6.54646
Carcinoma	Carcinoma	RL95-2	RL95-2_SS331415_HG-U133_Plus_2_HCHP-174036	6.54561
Carcinoma	Carcinoma	647-V	647-V_SS331439_HG-U133_Plus_2_HCHP-209469	6.54524
Carcinoma	Carcinoma	CaOV3	CaOV3_SS268258_HG-U133_Plus_2_HCHP-170278	6.5447
Carcinoma-Squamous Cell	Squamous Cell Carcinoma	SCaBER	SCaBER_SS268303_HG-U133_Plus_2_HCHP-168786	6.54465
Lymphoma	Cutaneous T Cell Lymphoma	HuT-78	HuT-78_SS244015_HG-U133_Plus_2_HCHP-168762	6.54412
Carcinoma	Carcinoma	639-V	639-V_SS331435_HG-U133_Plus_2_HCHP-172110	6.54328
Leukemia	Erythroleukemia	HEL-92.1.7	HEL-92.1.7_SS331537_HG-U133_Plus_2_HCHP-182948	6.54208
Carcinoma	Carcinoma	COLO-320HSR	COLO-320HSR_SS239159_HG-U133_Plus_2_HCHP-173971	6.54135
Choriocarcinoma	Choriocarcinoma	JEG-3	JEG-3_SS272529_HG-U133_Plus_2_HCHP-165497	6.54067
Sarcoma-Rhabdomyosarcoma	Rhabdomyosarcoma	SJRH30	SJRH30_SS335850_HG-U133_Plus_2_HCHP-209576	6.54018
Adenocarcinoma-Ovarian Serous	Ovarian Serous Adenocarcinoma	OV-90	OV-90_SS268299_HG-U133_Plus_2_HCHP-170285	6.5395
Carcinoma	Carcinoma	SNU-16	SNU-16_SS335982_HG-U133_Plus_2_HCHP-174042	6.53924
Neuroblastoma	Neuroblastoma	SK-N-F1	SK-N-F1_SS275799_HG-U133_Plus_2_HCHP-167371	6.53845
Carcinoma	Carcinoma	SNU-5	SNU-5_SS335986_HG-U133_Plus_2_HCHP-209477	6.53843
Neoplasm-B-Cell	B-Cell Neoplasm	SU-DHL-10	SU-DHL-10_SS392719_HG-U133_Plus_2_HCHP-209505	6.53798
Leukemia	Acute Myeloid Leukemia	BDCM	BDCM_SS392587_HG-U133_Plus_2_HCHP-186965	6.53703
Carcinoma	Carcinoma	NCI-H69	NCI-H69_SS239129_HG-U133_Plus_2_HCHP-167912	6.53691
Carcinoma	Carcinoma	SKOV3-ATCC	SKOV3-ATCC_ov_SS110903_HG-U133_Plus_2_HCHP-63397	6.53623
Carcinoma	Carcinoma	NCI-H23	NCI-H23_SS181863_HG-U133_Plus_2_HCHP-127719	6.53514
Neoplasm-B-Cell	B-Cell Neoplasm	DOHH-2	DOHH-2_SS392647_HG-U133_Plus_2_HCHP-209523	6.53494
Adenocarcinoma	Adenocarcinoma	Capan-2	Capan-2_SS176766_HG-U133_Plus_2_HCHP-127695	6.53478
Leukemia	Chronic Lymphocytic Leukemia	MEC-1	MEC-1_SS392677_HG-U133_Plus_2_HCHP-186948	6.53477
Carcinoma-Hepatocellular	Hepatocellular Carcinoma	Hep-3b	Hep-3b_Heptocellular_SS117237_HG-U133_Plus_2_HCHP-77218	6.53384
Sarcoma	Sarcoma	SW1353	SW1353_SS275809_HG-U133_Plus_2_HCHP-167963	6.53275
Neoplasm-B-Cell	B-Cell Neoplasm	CRO-AP5	CRO-AP5_SS331497_HG-U133_Plus_2_HCHP-173244	6.53273
Carcinoma	Carcinoma	SW48	SW48_SS239227_HG-U133_Plus_2_HCHP-167343	6.53158
Leukemia	Acute T Cell Lymphoblastic Leukemia	CEMC1	CEMC1_SS331482_HG-U133_Plus_2_HCHP-172121	6.53083
Leukemia	Chronic Lymphocytic Leukemia	MEC-1	MEC-1_SS392678_HG-U133_Plus_2_HCHP-186949	6.53051
Adenocarcinoma-Clear Cell	Clear Cell Adenocarcinoma	ES-2	ES-2_SS268279_HG-U133_Plus_2_HCHP-209550	6.5291
Leukemia	Acute Myeloid Leukemia	BDCM	BDCM_SS392586_HG-U133_Plus_2_HCHP-186964	6.52818
Carcinoma	Carcinoma	HT-1197	HT-1197_SS335859_HG-U133_Plus_2_HCHP-172143	6.52612
Leukemia	Acute Lymphoblastic Leukemia	J.RT3-T3.5	J.RT3-T3.5_SS335873_HG-U133_Plus_2_HCHP-172144	6.52611
Melanoma	Melanoma	SH-4	SH-4_SS287019_HG-U133_Plus_2_HCHP-174007	6.5256
Carcinoma	Carcinoma	HEC-1-B	HEC-1-B_SS331390_HG-U133_Plus_2_HCHP-174021	6.5248
Carcinoma	Carcinoma	SHP-77	SHP-77_SS239135_HG-U133_Plus_2_HCHP-167917	6.52429
Leukemia	Acute Myeloid Leukemia	BDCM	BDCM_SS392585_HG-U133_Plus_2_HCHP-186963	6.52362
Neoplasm-B-Cell	B-Cell Neoplasm	HT	HT_SS239174_HG-U133_Plus_2_HCHP-165490	6.52282
Melanoma	Melanoma	A375	A375_SS286991_HG-U133_Plus_2_HCHP-174004	6.52279
Neuroblastoma	Neuroblastoma	SK-N-DZ	SK-N-DZ_SS275793_HG-U133_Plus_2_HCHP-167368	6.52175
Neuroblastoma	Neuroblastoma	SK-N-AS	SK-N-AS_SS275790_HG-U133_Plus_2_HCHP-167366	6.52169
Carcinoma	Carcinoma	NCI-H295R	NCI-H295R_SS275758_HG-U133_Plus_2_HCHP-168806	6.52155
Carcinoma	Carcinoma	RL95-2	RL95-2_SS331413_HG-U133_Plus_2_HCHP-174037	6.52017
Leukemia	Acute Myeloid Leukemia	HL-60	HL-60_SS125540_HG-U133_Plus_2_HCHP-95911	6.51998
Carcinoma	Carcinoma	HCT-8	HCT-8_SS279835_HG-U133_Plus_2_HCHP-167385	6.51961
Carcinoma	Carcinoma	NCI-H661	NCI-H661_SS239127_HG-U133_Plus_2_HCHP-167911	6.51758
Neuroblastoma	Neuroblastoma	SK-N-BE(2)-C	SK-N-BE(2)-C_SS331358_HG-U133_Plus_2_HCHP-182994	6.51657
Adenocarcinoma	Adenocarcinoma	HPAC	HPAC_SS331551_HG-U133_Plus_2_HCHP-209556	6.51653
Carcinoma	Carcinoma	HT-1197	HT-1197_SS335857_HG-U133_Plus_2_HCHP-172141	6.51627
Lymphoma	Lymphoma	Toledo	Toledo_SS392779_HG-U133_Plus_2_HCHP-201523	6.51611
Leukemia	Acute B Cell Lymphocytic Leukemia	Kasumi-2	Kasumi-2_SS392669_HG-U133_Plus_2_HCHP-186894	6.51545
Leukemia	Acute Lymphoblastic Leukemia	J.RT3-T3.5	J.RT3-T3.5_SS335875_HG-U133_Plus_2_HCHP-172146	6.51477
Glioblastoma	Glioblastoma	DK-MG	DK-MG_SS331505_HG-U133_Plus_2_HCHP-209545	6.51403
Carcinoma-Lung	Lung Carcinoma	NCI-H810	NCI-H810_SS475538_HG-U133_Plus_2_HCHP-225844	6.51373
Carcinoma	Carcinoma	CGTH-W-1	CGTH-W-1_SS331370_HG-U133_Plus_2_HCHP-182905	6.51155
Carcinoma	Carcinoma	AN3	AN3_CA_SS331353_HG-U133_Plus_2_HCHP-174014	6.51141
Carcinoma	Carcinoma	HT1376	HT1376_SS331395_HG-U133_Plus_2_HCHP-182927	6.51062
Carcinoma-Lung	Lung Carcinoma	NCI-H226	NCI-H226_SS244010_HG-U133_Plus_2_HCHP-167934	6.50725
Carcinoma	Carcinoma	SNU-182	SNU-182_SS287023_HG-U133_Plus_2_HCHP-173213	6.50639
Carcinoma	Carcinoma	TT	TT_SS275823_HG-U133_Plus_2_HCHP-182897	6.50631
Carcinoma	Carcinoma	SW780	SW780_SS268335_HG-U133_Plus_2_HCHP-168795	6.50614
Carcinoma	Carcinoma	SNU-387	SNU-387_SS287025_HG-U133_Plus_2_HCHP-173214	6.50576
Carcinoma	Carcinoma	HuP-T4	HuP-T4_SS335866_HG-U133_Plus_2_HCHP-170332	6.50524
Carcinoma	Carcinoma	SW1573	SW1573_SS475557_HG-U133_Plus_2_HCHP-225852	6.50499
Lymphoma	Cutaneous T Cell Lymphoma	HuT-78	HuT-78_SS244014_HG-U133_Plus_2_HCHP-168761	6.50483
Carcinoma	Carcinoma	MCF-7	MCF-7_ATCC_SS163761_HG-U133_Plus_2_HCHP-127703	6.5047
Carcinoma	Carcinoma	COLO201	COLO201_SS279826_HG-U133_Plus_2_HCHP-182920	6.50441
Wilms Tumor	Wilms Tumor	G-401	G-401_SS331373_HG-U133_Plus_2_HCHP-170325	6.50413
Carcinoma	Carcinoma	WIDR	WIDR_SS279845_HG-U133_Plus_2_HCHP-167392	6.50284
Melanoma	Melanoma	A375	A375_SS286990_HG-U133_Plus_2_HCHP-174003	6.50232
Carcinoma	Carcinoma	LS-174T	LS-174T_SS335891_HG-U133_Plus_2_HCHP-167409	6.50078
Adenocarcinoma-Lung	Lung Adenocarcinoma	NCI-H1703	NCI-H1703_SS474853_HG-U133_Plus_2_HCHP-225819	6.50071
Melanoma	Melanoma	SK-MEL-1	SK-MEL-1_SS268310_HG-U133_Plus_2_HCHP-173982	6.50036
Carcinoma-Esophageal	Esophageal Carcinoma	OE33	OE33_SS475653_HG-U133_Plus_2_HCHP-225983	6.49947
Carcinoma	Carcinoma	SW756	SW756_SS268329_HG-U133_Plus_2_HCHP-168790	6.49945
Leukemia	Acute Lymphoblastic Leukemia	JVM-3	JVM-3_SS392655_HG-U133_Plus_2_HCHP-186899	6.49813
Carcinoma	Carcinoma	C-4II	C-4II_SS268253_HG-U133_Plus_2_HCHP-168769	6.49774
Leukemia	Acute Myeloid Leukemia	KG-1	KG-1_SS392611_HG-U133_Plus_2_HCHP-186893	6.49696
Carcinoma-Lung	Lung Carcinoma	NCI-H446	NCI-H446_SS474745_HG-U133_Plus_2_HCHP-225876	6.4968
Lymphoma	Hodgkin Lymphoma	L-428	L-428_SS392674_HG-U133_Plus_2_HCHP-186955	6.49679
Carcinoma	Carcinoma	SW1463	SW1463_SS335993_HG-U133_Plus_2_HCHP-173277	6.49612
Carcinoma	Carcinoma	COLO-320HSR	COLO-320HSR_SS239158_HG-U133_Plus_2_HCHP-173970	6.49561
Adenocarcinoma-Colorectal	Colorectal Adenocarcinoma	COLO-320DM	COLO-320DM_SS279831_HG-U133_Plus_2_HCHP-182918	6.49407
Lymphoma	Hodgkin Lymphoma	HD-MY-Z	HD-MY-Z_SS392650_HG-U133_Plus_2_HCHP-186901	6.49336
Leukemia	Acute Lymphoblastic Leukemia	TANOUE	TANOUE_SS392737_HG-U133_Plus_2_HCHP-186933	6.49311
Leukemia	Acute Lymphoblastic Leukemia	SEM	SEM_SS392713_HG-U133_Plus_2_HCHP-201530	6.49215
Lymphoma	Burkitt Lymphoma	MC-116	MC-116_SS392606_HG-U133_Plus_2_HCHP-186952	6.49138
Carcinoma	Carcinoma	22Rv1	22Rv1_SS279821_HG-U133_Plus_2_HCHP-168820	6.4908
Carcinoma	Carcinoma	SW756	SW756_SS268330_HG-U133_Plus_2_HCHP-168791	6.48964
Neoplasm-B-Cell	B-Cell Neoplasm	MHH-PREB-1	MHH-PREB-1_SS392683_HG-U133_Plus_2_HCHP-186947	6.48954
Carcinoma	Carcinoma	HepG2	HepG2_SS268322_HG-U133_Plus_2_HCHP-173206	6.48918
Leukemia	Acute T Cell Lymphoblastic Leukemia	CCRF-CEM	CCRF-CEM_SS239153_HG-U133_Plus_2_HCHP-168757	6.48881
Glioblastoma	Glioblastoma	H4	H4_SS331525_HG-U133_Plus_2_HCHP-167398	6.48692
Carcinoma	Carcinoma	HCC1599	HCC1599_SS331382_HG-U133_Plus_2_HCHP-172136	6.48574
Sarcoma-Osteosarcoma	Osteosarcoma	MG-63	MG-63_SS275751_HG-U133_Plus_2_HCHP-167953	6.48495
Glioblastoma	Glioblastoma	SW1088	SW1088_SS335989_HG-U133_Plus_2_HCHP-172183	6.48362
Carcinoma	Carcinoma	SW1463	SW1463_SS335995_HG-U133_Plus_2_HCHP-173279	6.48355
Carcinoma	Carcinoma	SW780	SW780_SS268333_HG-U133_Plus_2_HCHP-168793	6.48289
Carcinoma-Lung	Lung Carcinoma	NCI-H2170	NCI-H2170_SS239109_HG-U133_Plus_2_HCHP-167906	6.48239
Carcinoma	Carcinoma	SW480	SW480_SS133958_HG-U133_Plus_2_HCHP-95906	6.48186
Lymphoma	Burkitt Lymphoma	DG-75	DG-75_SS392794_HG-U133_Plus_2_HCHP-186910	6.48157
Leukemia	Chronic Myelogenous Leukemia	MEG-01	MEG-01_SS392591_HG-U133_Plus_2_HCHP-186887	6.48155
Carcinoma	Carcinoma	HCC1143	HCC1143_SS272501_HG-U133_Plus_2_HCHP-170301	6.48007
Melanoma	Melanoma	NCI-H630	NCI-H630_SS239122_HG-U133_Plus_2_HCHP-168755	6.47966
Carcinoma	Carcinoma	SNU-182	SNU-182_SS287021_HG-U133_Plus_2_HCHP-173211	6.47855
Carcinoma-Lung	Lung Carcinoma	NCI-H2122	NCI-H2122_SS239203_HG-U133_Plus_2_HCHP-167926	6.47702
Melanoma-Amelanotic Skin	Amelanotic Skin Melanoma	C32TG	C32TG_SS331363_HG-U133_Plus_2_HCHP-174019	6.47573
Leukemia	Acute Myeloid Leukemia	CESS	CESS_SS331366_HG-U133_Plus_2_HCHP-170323	6.47458
Carcinoma	Carcinoma	NCI-H358	NCI-H358_SS125539_HG-U133_Plus_2_HCHP-95932	6.47077
Glioblastoma	Brain Glioblastoma	A172	A172_SS269595_HG-U133_Plus_2_HCHP-167349	6.47021
Sarcoma-Osteosarcoma	Osteosarcoma	MG-63	MG-63_SS275750_HG-U133_Plus_2_HCHP-167952	6.46866
Carcinoma	Carcinoma	Caki-1	Caki-1_SS271886_HG-U133_Plus_2_HCHP-209459	6.46753
Glioblastoma	Glioblastoma	H4	H4_SS331526_HG-U133_Plus_2_HCHP-167399	6.46589
Neoplasm-B-Cell	B-Cell Neoplasm	SU-DHL-16	SU-DHL-16_SS392721_HG-U133_Plus_2_HCHP-201527	6.46523
Glioblastoma	Glioblastoma	CCF-STTG1	CCF-STTG1_SS272471_HG-U133_Plus_2_HCHP-209538	6.46442
Carcinoma	Carcinoma	A-498	A-498_SS174288_HG-U133_Plus_2_HCHP-127700	6.46441
Wilms Tumor	Wilms tumour	SK-NEP-1	SK-NEP-1_SS335961_HG-U133_Plus_2_HCHP-209578	6.46412
Glioblastoma	Glioblastoma	SNB-19	SNB-19_SS275805_HG-U133_Plus_2_HCHP-167374	6.46359
Choriocarcinoma	Choriocarcinoma	BeWo	BeWo_SS271883_HG-U133_Plus_2_HCHP-168801	6.46358
Carcinoma	Carcinoma	MiaPaCa	MiaPaCa_panc_SS110884_HG-U133_Plus_2_HCHP-74914	6.4627
Carcinoma	Carcinoma	MCF-7	MCF-7_ATCC_SS163763_HG-U133_Plus_2_HCHP-127705	6.4622
Carcinoma	Carcinoma	MT-3	MT-3_SS335915_HG-U133_Plus_2_HCHP-172164	6.462
Leukemia	Chronic Lymphocytic Leukemia	MEC-1	MEC-1_SS392679_HG-U133_Plus_2_HCHP-186950	6.4605
Sarcoma-Osteosarcoma	Osteosarcoma	KHOS-240S	KHOS-240S_SS272533_HG-U133_Plus_2_HCHP-167945	6.4599
Carcinoma	Carcinoma	HT-3	HT-3_SS268291_HG-U133_Plus_2_HCHP-168780	6.45981
Sarcoma	Sarcoma	GCT	GCT_SS272495_HG-U133_Plus_2_HCHP-167941	6.459
Leukemia	Acute T Cell Lymphoblastic Leukemia	CEMC1	CEMC1_SS331483_HG-U133_Plus_2_HCHP-172122	6.45846
Leukemia	Acute Myeloid Leukemia	CESS	CESS_SS331367_HG-U133_Plus_2_HCHP-170324	6.45763
Carcinoma-Esophageal	Esophageal Carcinoma	OE33	OE33_SS475652_HG-U133_Plus_2_HCHP-225982	6.45721
Carcinoma	Carcinoma	HCC38	HCC38_SS272510_HG-U133_Plus_2_HCHP-182981	6.45644
Carcinoma	Carcinoma	C-4II	C-4II_SS268255_HG-U133_Plus_2_HCHP-168771	6.45609
Carcinoma	Carcinoma	C-4I	C-4I_SS268250_HG-U133_Plus_2_HCHP-168767	6.45531
Carcinoma	Carcinoma	NCI-H522	NCI-H522_SS181857_HG-U133_Plus_2_HCHP-167901	6.45518
Sarcoma-Osteosarcoma	Osteosarcoma	HOS	HOS_SS272521_HG-U133_Plus_2_HCHP-167942	6.45391
Lymphoma	Cutaneous T Cell Lymphoma	HH	HH_SS272519_HG-U133_Plus_2_HCHP-173992	6.45337
Leukemia	Acute T Cell Lymphoblastic Leukemia	CEMC1	CEMC1_SS331481_HG-U133_Plus_2_HCHP-172120	6.45286
Leukemia	Chronic Myelogenous Leukemia	MEG-01	MEG-01_SS392589_HG-U133_Plus_2_HCHP-186885	6.44941
Carcinoma-Lung	Lung Carcinoma	NCI	NCI_H1155_SS125543_HG-U133_Plus_2_HCHP-95914	6.44862
Melanoma	Melanoma	WM-115	WM-115_SS268347_HG-U133_Plus_2_HCHP-173986	6.44831
Melanoma	Melanoma	A101D	A101D_SS286987_HG-U133_Plus_2_HCHP-174001	6.44774
Sarcoma	Sarcoma	SW1353	SW1353_SS275810_HG-U133_Plus_2_HCHP-167964	6.44701
Leukemia	Acute Lymphoblastic Leukemia	NALM-6	NALM-6_SS392686_HG-U133_Plus_2_HCHP-186940	6.44679
Leukemia	Chronic Myelogenous Leukemia	KU812	KU812_SS392595_HG-U133_Plus_2_HCHP-186890	6.44558
Myeloma	Myeloma	RPMI-8226	RPMI-8226_myeloma_SS117217_HG-U133_Plus_2_HCHP-77210	6.44529
Carcinoma-Small Cell Lung	Small Cell Lung Carcinoma	DMS114	DMS114_SS474787_HG-U133_Plus_2_HCHP-225902	6.44374
Carcinoma	Carcinoma	TT	TT_SS275822_HG-U133_Plus_2_HCHP-182896	6.44296
Lymphoma	Burkitt Lymphoma	DG-75	DG-75_SS392793_HG-U133_Plus_2_HCHP-186909	6.44222
Carcinoma	Carcinoma	NCI-H322	NCI-H322_lung_SS110891_HG-U133_Plus_2_HCHP-63391	6.44213
Sarcoma	Sarcoma	SK-LMS-1	SK-LMS-1_SS275786_HG-U133_Plus_2_HCHP-167958	6.44133
Lymphoma	Burkitt Lymphoma	EB-1	EB-1_SS392799_HG-U133_Plus_2_HCHP-186908	6.44117
Lymphoma	Hodgkin Lymphoma	HD-MY-Z	HD-MY-Z_SS392651_HG-U133_Plus_2_HCHP-186902	6.43962
Carcinoma-Squamous Cell	Squamous Cell Carcinoma	SK-MES-1	SK-MES-1_SS475555_HG-U133_Plus_2_HCHP-225851	6.4395
Neoplasm-B-Cell	B-Cell Neoplasm	MHH-PREB-1	MHH-PREB-1_SS392682_HG-U133_Plus_2_HCHP-186946	6.4373
Leukemia	Acute Lymphoblastic Leukemia	RCH-ACV	RCH-ACV_SS392698_HG-U133_Plus_2_HCHP-201540	6.43639
Adenocarcinoma-Lung	Lung Adenocarcinoma	NCI-H1838	NCI-H1838_SS474738_HG-U133_Plus_2_HCHP-225871	6.43478
Glioblastoma	Glioblastoma	SW1783	SW1783_SS335998_HG-U133_Plus_2_HCHP-172187	6.4347
Carcinoma	Carcinoma	SW403	SW403_SS268349_HG-U133_Plus_2_HCHP-167344	6.43432
Carcinoma	Carcinoma	LS1034	LS1034_SS331402_HG-U133_Plus_2_HCHP-167405	6.43373
Carcinoma-Small Cell Lung	Small Cell Lung Carcinoma	DMS114	DMS114_SS474786_HG-U133_Plus_2_HCHP-225901	6.43298
Myeloma	Myeloma	U266	U266_SS287047_HG-U133_Plus_2_HCHP-170315	6.43244
Carcinoma	Carcinoma	SW1463	SW1463_SS335994_HG-U133_Plus_2_HCHP-173278	6.43178
Lymphoma	Hodgkin Lymphoma	L-428	L-428_SS392673_HG-U133_Plus_2_HCHP-186954	6.43119
Carcinoma	Carcinoma	C-4I	C-4I_SS268249_HG-U133_Plus_2_HCHP-168766	6.43014
Carcinoma-Lung	Lung Carcinoma	NCI-H2122	NCI-H2122_SS239201_HG-U133_Plus_2_HCHP-167924	6.42998
Adenocarcinoma-Lung	Lung Adenocarcinoma	NCI-H1355	NCI-H1355_SS475631_HG-U133_Plus_2_HCHP-225966	6.42963
Carcinoma	Carcinoma	HEC-1-B	HEC-1-B_SS331389_HG-U133_Plus_2_HCHP-174020	6.4291
Glioblastoma	Brain Glioblastoma	A172	A172_SS269593_HG-U133_Plus_2_HCHP-167347	6.42861
Glioblastoma	Brain Glioblastoma	A172	A172_SS269594_HG-U133_Plus_2_HCHP-167348	6.42762
Carcinoma	Carcinoma	KPL-1	KPL-1_SS335881_HG-U133_Plus_2_HCHP-172150	6.4267
Neuroblastoma	Neuroblastoma	SK-N-F1	SK-N-F1_SS275798_HG-U133_Plus_2_HCHP-167373	6.42651
Neoplasm-B-Cell	B-Cell Neoplasm	CRO-AP2	CRO-AP2_SS331494_HG-U133_Plus_2_HCHP-173242	6.42646
Carcinoma	Carcinoma	AN3	AN3_CA_SS331354_HG-U133_Plus_2_HCHP-174015	6.42559
Carcinoma-Lung	Lung Carcinoma	NCI-H650	NCI-H650_SS475639_HG-U133_Plus_2_HCHP-225972	6.4238
Carcinoma	Carcinoma	5637	5637_SS331430_HG-U133_Plus_2_HCHP-168830	6.42307
Carcinoma	Carcinoma	NCI-H322	NCI-H322_lung_SS110889_HG-U133_Plus_2_HCHP-63389	6.42167
Lymphoma	Burkitt Lymphoma	DG-75	DG-75_SS392795_HG-U133_Plus_2_HCHP-186911	6.42152
Lymphoma	Burkitt Lymphoma	MC-116	MC-116_SS392607_HG-U133_Plus_2_HCHP-186953	6.41883
Sarcoma	Sarcoma	GCT	GCT_SS272494_HG-U133_Plus_2_HCHP-167940	6.41862
Carcinoma-Bronchogenic	Bronchogenic Carcinoma	ChaGo-K-1	ChaGo-K-1_SS474761_HG-U133_Plus_2_HCHP-225885	6.41683
Sarcoma	Sarcoma	RD-ES	RD-ES_SS275767_HG-U133_Plus_2_HCHP-167956	6.41665
Carcinoma	Carcinoma	KLE	KLE_SS272538_HG-U133_Plus_2_HCHP-173994	6.41625
Lymphoma	Burkitt Lymphoma	1A2	1A2_SS392787_HG-U133_Plus_2_HCHP-186917	6.41622
Carcinoma	Carcinoma	NCI-H69	NCI-H69_SS239130_HG-U133_Plus_2_HCHP-167913	6.41375
Carcinoma-Squamous Cell	Squamous Cell Carcinoma	KYSE-30	KYSE-30_SS475629_HG-U133_Plus_2_HCHP-225965	6.41293
Carcinoma	Carcinoma	647-V	647-V_SS331438_HG-U133_Plus_2_HCHP-209468	6.41249
Carcinoma	Carcinoma	EFM-19	EFM-19_SS335855_HG-U133_Plus_2_HCHP-172131	6.41176
Melanoma	Melanoma	A101D	A101D_SS286986_HG-U133_Plus_2_HCHP-174000	6.41128
Sarcoma-Osteosarcoma	Osteosarcoma	KHOS-240S	KHOS-240S_SS272535_HG-U133_Plus_2_HCHP-167947	6.41099
Carcinoma	Carcinoma	NCI-H747	NCI-H747_SS335933_HG-U133_Plus_2_HCHP-172168	6.41055
Carcinoma	Carcinoma	YAPC	YAPC_SS331347_HG-U133_Plus_2_HCHP-182915	6.41048
Lymphoma	Burkitt Lymphoma	EB-1	EB-1_SS392797_HG-U133_Plus_2_HCHP-186906	6.4097
Carcinoma-Lung	Lung Carcinoma	NCI-H2195	NCI-H2195_SS239211_HG-U133_Plus_2_HCHP-167932	6.4096
Carcinoma	Carcinoma	HuP-T4	HuP-T4_SS335865_HG-U133_Plus_2_HCHP-170331	6.40938
Carcinoma	Carcinoma	SW1417	SW1417_SS239223_HG-U133_Plus_2_HCHP-167340	6.40929
Carcinoma-Squamous Cell	Squamous Cell Carcinoma	KYSE-30	KYSE-30_SS475628_HG-U133_Plus_2_HCHP-225964	6.40898
Carcinoma-Lung	Lung Carcinoma	NCI-H446	NCI-H446_SS474747_HG-U133_Plus_2_HCHP-225878	6.40897
Carcinoma	Carcinoma	DoTc2-4510	DoTc2-4510_SS287002_HG-U133_Plus_2_HCHP-168824	6.40795
Carcinoma	Carcinoma	SHP-77	SHP-77_SS239134_HG-U133_Plus_2_HCHP-167916	6.40761
Lymphoma	Burkitt Lymphoma	Jiyoye	Jiyoye_SS392601_HG-U133_Plus_2_HCHP-186957	6.40469
Glioblastoma	Glioblastoma	SNB-19	SNB-19_SS275806_HG-U133_Plus_2_HCHP-167375	6.40387
Carcinoma	Carcinoma	SNU-398	SNU-398_SS287030_HG-U133_Plus_2_HCHP-209588	6.4038
Leiomyoblastoma	Leiomyoblastoma	G-402	G-402_SS272491_HG-U133_Plus_2_HCHP-170300	6.40307
Carcinoma	Carcinoma	HTB-43(FaDu)	HTB-43(FaDu)_scc_SS117239_HG-U133_Plus_2_HCHP-85197	6.40291
Lymphoma	Burkitt Lymphoma	EB-2	EB-2_SS392749_HG-U133_Plus_2_HCHP-186903	6.40221
Leukemia	Acute Myeloid Leukemia	KG-1	KG-1_SS392610_HG-U133_Plus_2_HCHP-186892	6.40166
Carcinoma	Carcinoma	T84	T84_SS279843_HG-U133_Plus_2_HCHP-167391	6.4015
Leukemia	Blast Phase Chronic Myelogenous Leukemia	NALM-1	NALM-1_SS335919_HG-U133_Plus_2_HCHP-209568	6.40092
Lymphoma	Lymphoma	SU-DHL-6	SU-DHL-6_SS392735_HG-U133_Plus_2_HCHP-201550	6.40075
Neoplasm-B-Cell	B-Cell Neoplasm	SU-DHL-6	SU-DHL-6_SS392734_HG-U133_Plus_2_HCHP-201549	6.39958
Leukemia	Acute Lymphoblastic Leukemia	Kasumi-2	Kasumi-2_SS392670_HG-U133_Plus_2_HCHP-186895	6.3995
Carcinoma	Carcinoma	HCC1395	HCC1395_SS331379_HG-U133_Plus_2_HCHP-209553	6.39843
Glioblastoma	Glioblastoma	DBTRG-05MG	DBTRG-05MG_SS331503_HG-U133_Plus_2_HCHP-167397	6.39839
Carcinoma-Small Cell Lung	Small Cell Lung Carcinoma	DMS114	DMS114_SS474785_HG-U133_Plus_2_HCHP-225900	6.3983
Leukemia	Acute B Cell Lymphocytic Leukemia	JVM-3	JVM-3_SS392653_HG-U133_Plus_2_HCHP-186897	6.3979
Carcinoma	Carcinoma	LS-174T	LS-174T_SS335890_HG-U133_Plus_2_HCHP-167408	6.39706
Carcinoma	Carcinoma	NCI-H661	NCI-H661_SS239125_HG-U133_Plus_2_HCHP-167909	6.39616
Lymphoma	Burkitt Lymphoma	1A2	1A2_SS392785_HG-U133_Plus_2_HCHP-186915	6.39422
Carcinoma-Lung	Lung Carcinoma	NCI-H187	NCI-H187_SS239107_HG-U133_Plus_2_HCHP-167905	6.39364
Carcinoma	Carcinoma	HepG2	HepG2_SS268321_HG-U133_Plus_2_HCHP-173205	6.39327
Lymphoma	Burkitt Lymphoma	1A2	1A2_SS392786_HG-U133_Plus_2_HCHP-186916	6.39296
Carcinoma	Carcinoma	RWPE-1	RWPE-1_SS335942_HG-U133_Plus_2_HCHP-170338	6.392
Adenocarcinoma-Lung	Lung Adenocarcinoma	NCI-H1437	NCI-H1437_SS474822_HG-U133_Plus_2_HCHP-225925	6.39199
Carcinoma-Small Cell Lung	Small Cell Lung Carcinoma	DMS273	DMS273_SS474795_HG-U133_Plus_2_HCHP-225908	6.39135
Neoplasm-B-Cell	B-Cell Neoplasm	SU-DHL-6	SU-DHL-6_SS392733_HG-U133_Plus_2_HCHP-201548	6.39078
Carcinoma	Carcinoma	SW403	SW403_SS268351_HG-U133_Plus_2_HCHP-167346	6.38997
Carcinoma	Carcinoma	5637	5637_SS331431_HG-U133_Plus_2_HCHP-168831	6.38842
Carcinoma	Carcinoma	NCI-H295R	NCI-H295R_SS275759_HG-U133_Plus_2_HCHP-168807	6.38783
Carcinoma-Hepatocellular	Hepatocellular Carcinoma	Hep-3b	Hep-3b_Heptocellular_SS117236_HG-U133_Plus_2_HCHP-77217	6.38768
Carcinoma-Lung	Lung Carcinoma	COR-L23	COR-L23_SS474731_HG-U133_Plus_2_HCHP-225866	6.38757
Leukemia	Acute Lymphoblastic Leukemia	NALM-6	NALM-6_SS392685_HG-U133_Plus_2_HCHP-186939	6.38517
Carcinoma	Carcinoma	HEC-1-A	HEC-1-A_SS272515_HG-U133_Plus_2_HCHP-173989	6.38254
Melanoma	Melanoma	A7	A7_SS331441_HG-U133_Plus_2_HCHP-174008	6.38164
Carcinoma	Carcinoma	SNU-182	SNU-182_SS287022_HG-U133_Plus_2_HCHP-173212	6.381
Carcinoma	Carcinoma	UMC-11	UMC-11_SS475565_HG-U133_Plus_2_HCHP-225858	6.38059
Carcinoma	Carcinoma	HCT-8	HCT-8_SS279834_HG-U133_Plus_2_HCHP-167384	6.38043
Carcinoma	Carcinoma	NCI-H295R	NCI-H295R_SS275757_HG-U133_Plus_2_HCHP-168805	6.37901
Leukemia	Chronic Myelogenous Leukemia	MEG-01	MEG-01_SS392590_HG-U133_Plus_2_HCHP-186886	6.37894
Glioblastoma	Glioblastoma	DBTRG-05MG	DBTRG-05MG_SS331502_HG-U133_Plus_2_HCHP-167396	6.37737
Neoplasm-B-Cell	B-Cell Neoplasm	REC-1	REC-1_SS392707_HG-U133_Plus_2_HCHP-186881	6.37551
Lymphoma	Burkitt Lymphoma	GA10	GA10_SS392802_HG-U133_Plus_2_HCHP-209519	6.37519
Carcinoma	Carcinoma	KLE	KLE_SS272537_HG-U133_Plus_2_HCHP-173993	6.37472
Carcinoma	Carcinoma	SW1417	SW1417_SS239221_HG-U133_Plus_2_HCHP-167338	6.37418
Sarcoma	Sarcoma	MES-SA	MES-SA_SS275746_HG-U133_Plus_2_HCHP-167949	6.37337
Carcinoma	Carcinoma	RWPE-1	RWPE-1_SS335943_HG-U133_Plus_2_HCHP-170339	6.37304
Sarcoma	Sarcoma	RD-ES	RD-ES_SS275765_HG-U133_Plus_2_HCHP-167954	6.3727
Leukemia	Acute Myeloid Leukemia	CESS	CESS_SS331365_HG-U133_Plus_2_HCHP-170322	6.37166
Carcinoma-Lung	Lung Carcinoma	NCI	NCI_H1155_SS125544_HG-U133_Plus_2_HCHP-95915	6.36977
Sarcoma-Rhabdomyosarcoma	Rhabdomyosarcoma	A-673	A-673_SS271875_HG-U133_Plus_2_HCHP-167938	6.36814
Carcinoma-Squamous Cell	Squamous Cell Carcinoma	SK-MES-1	SK-MES-1_SS475553_HG-U133_Plus_2_HCHP-225849	6.36792
Lymphoma	Burkitt Lymphoma	HS-Sultan	HS-Sultan_SS392757_HG-U133_Plus_2_HCHP-201542	6.36767
Carcinoma	Carcinoma	MiaPaCa	MiaPaCa_panc_SS110885_HG-U133_Plus_2_HCHP-63400	6.36714
Adenocarcinoma-Lung	Lung Adenocarcinoma	NCI-H1793	NCI-H1793_SS475479_HG-U133_Plus_2_HCHP-225947	6.36701
Sarcoma-Fibrosarcoma	Fibrosarcoma	HT-1080	HT-1080_Fibrosarcoma_SS117199_HG-U133_Plus_2_HCHP-77198	6.36672
Myeloma	Myeloma	U266	U266_SS287045_HG-U133_Plus_2_HCHP-170313	6.36618
Carcinoma	Carcinoma	22Rv1	22Rv1_SS279823_HG-U133_Plus_2_HCHP-168822	6.36578
Carcinoma-Small Cell Lung	Small Cell Lung Carcinoma	NCI-H1694	NCI-H1694_SS474850_HG-U133_Plus_2_HCHP-225817	6.36527
Carcinoma-Small Cell Lung	Small Cell Lung Carcinoma	NCI-H2081	NCI-H2081_SS474866_HG-U133_Plus_2_HCHP-225829	6.36203
Carcinoma	Carcinoma	T84	T84_SS279842_HG-U133_Plus_2_HCHP-167390	6.36136
Lymphoma	Burkitt Lymphoma	NAMALWA	NAMALWA_SS392807_HG-U133_Plus_2_HCHP-186884	6.36058
Carcinoma	Carcinoma	NCI-H69	NCI-H69_SS239131_HG-U133_Plus_2_HCHP-167914	6.36028
Sarcoma-Rhabdomyosarcoma	Rhabdomyosarcoma	A204	A204_SS331349_HG-U133_Plus_2_HCHP-173247	6.35931
Neuroblastoma	Neuroblastoma	SK-N-BE(2)-C	SK-N-BE(2)-C_SS331359_HG-U133_Plus_2_HCHP-182995	6.35863
Carcinoma	Carcinoma	HCT-8	HCT-8_SS279833_HG-U133_Plus_2_HCHP-167383	6.35821
Carcinoma	Carcinoma	WIDR	WIDR_SS279846_HG-U133_Plus_2_HCHP-167393	6.35727
Glioblastoma	Glioblastoma	H4	H4_SS331527_HG-U133_Plus_2_HCHP-167400	6.35564
Adenocarcinoma-Lung	Lung Adenocarcinoma	NCI-H2405	NCI-H2405_SS475453_HG-U133_Plus_2_HCHP-225933	6.35486
Carcinoma-Bronchogenic	Bronchogenic Carcinoma	ChaGo-K-1	ChaGo-K-1_SS474763_HG-U133_Plus_2_HCHP-225887	6.35381
Myeloma-Plasma Cell	Plasma Cell Myeloma	ARH-77	ARH-77_SS331450_HG-U133_Plus_2_HCHP-170317	6.35377
Carcinoma-Lung	Lung Carcinoma	NCI-H23	NCI-H23_SS181864_HG-U133_Plus_2_HCHP-127720	6.35337
Lymphoma	Burkitt Lymphoma	CA46	CA46_SS392791_HG-U133_Plus_2_HCHP-186914	6.35158
Carcinoma	Carcinoma	HuP-T4	HuP-T4_SS335867_HG-U133_Plus_2_HCHP-170333	6.3515
Sarcoma	Sarcoma	MES-SA	MES-SA_SS275747_HG-U133_Plus_2_HCHP-167950	6.34966
Leukemia	Chronic Myelogenous Leukemia	KU812	KU812_SS392593_HG-U133_Plus_2_HCHP-186888	6.34899
Neoplasm-B-Cell	B-Cell Neoplasm	SU-DHL-16	SU-DHL-16_SS392722_HG-U133_Plus_2_HCHP-201528	6.34868
Lymphoma	Burkitt Lymphoma	MC-116	MC-116_SS392605_HG-U133_Plus_2_HCHP-186951	6.34812
Carcinoma-Lung	Lung Carcinoma	NCI	NCI_H1155_SS125545_HG-U133_Plus_2_HCHP-95916	6.34687
Leukemia	Acute T Cell Lymphoblastic Leukemia	CCRF-CEM	CCRF-CEM_SS239155_HG-U133_Plus_2_HCHP-168759	6.34451
Carcinoma-Small Cell Lung	Small Cell Lung Carcinoma	NCI-H2081	NCI-H2081_SS474867_HG-U133_Plus_2_HCHP-225830	6.34375
Glioblastoma	Glioblastoma	DBTRG-05MG	DBTRG-05MG_SS331501_HG-U133_Plus_2_HCHP-167395	6.3434
Sarcoma	Sarcoma	MES-SA	MES-SA_SS275745_HG-U133_Plus_2_HCHP-167948	6.3422
Adenocarcinoma-Lung	Lung Adenocarcinoma	COR-L105	COR-L105_SS474769_HG-U133_Plus_2_HCHP-225891	6.34112
Carcinoma	Carcinoma	NCI-H1395	NCI-H1395_SS239194_HG-U133_Plus_2_HCHP-167919	6.33776
Carcinoma	Carcinoma	NCI-H508	NCI-H508_SS335925_HG-U133_Plus_2_HCHP-167410	6.33752
Carcinoma	Carcinoma	Caki-1	Caki-1_SS271885_HG-U133_Plus_2_HCHP-209458	6.33743
Carcinoma	Carcinoma	SW948	SW948_SS279838_HG-U133_Plus_2_HCHP-167387	6.33398
Carcinoma	Carcinoma	SNU-449	SNU-449_SS287038_HG-U133_Plus_2_HCHP-209594	6.33321
Neoplasm-B-Cell	B-Cell Neoplasm	REC-1	REC-1_SS392706_HG-U133_Plus_2_HCHP-186880	6.33269
Carcinoma	Carcinoma	NCI-H508	NCI-H508_SS335926_HG-U133_Plus_2_HCHP-167411	6.33258
Carcinoma	Carcinoma	SW403	SW403_SS268350_HG-U133_Plus_2_HCHP-167345	6.33212
Leukemia	Myeloid Leukemia	NCI-H1048	NCI-H1048_SS474807_HG-U133_Plus_2_HCHP-225917	6.33034
Carcinoma-Small Cell Lung	Small Cell Lung Carcinoma	DMS273	DMS273_SS474793_HG-U133_Plus_2_HCHP-225906	6.32922
Leukemia	Acute Lymphoblastic Leukemia	JVM-3	JVM-3_SS392654_HG-U133_Plus_2_HCHP-186898	6.32896
Adenocarcinoma-Lung	Lung Adenocarcinoma	COR-L105	COR-L105_SS474770_HG-U133_Plus_2_HCHP-225892	6.32884
Sarcoma	Sarcoma	SK-LMS-1	SK-LMS-1_SS275785_HG-U133_Plus_2_HCHP-167957	6.32816
Sarcoma-Osteosarcoma	Osteosarcoma	RD	RD_SS275762_HG-U133_Plus_2_HCHP-170308	6.32725
Carcinoma-Bronchogenic	Bronchogenic Carcinoma	ChaGo-K-1	ChaGo-K-1_SS474762_HG-U133_Plus_2_HCHP-225886	6.32711
Adenocarcinoma-Lung	Lung Adenocarcinoma	COR-L105	COR-L105_SS474771_HG-U133_Plus_2_HCHP-225893	6.32664
Carcinoma-Lung	Lung Carcinoma	NCI-H2122	NCI-H2122_SS239202_HG-U133_Plus_2_HCHP-167925	6.32651
Carcinoma-Lung	Lung Carcinoma	NCI-H187	NCI-H187_SS239106_HG-U133_Plus_2_HCHP-167904	6.32561
Carcinoma	Carcinoma	NCI-H1395	NCI-H1395_SS239193_HG-U133_Plus_2_HCHP-167918	6.32535
Melanoma	Melanoma	A101D	A101D_SS286985_HG-U133_Plus_2_HCHP-173999	6.32486
Adenocarcinoma-Lung	Lung Adenocarcinoma	NCI-H1993	NCI-H1993_SS474857_HG-U133_Plus_2_HCHP-225822	6.32451
Leukemia	Acute Lymphoblastic Leukemia	RCH-ACV	RCH-ACV_SS392697_HG-U133_Plus_2_HCHP-201539	6.32428
Mesothelioma	Mesothelioma	NCI-H2052	NCI-H2052_SS239199_HG-U133_Plus_2_HCHP-167923	6.32371
Lymphoma	Burkitt Lymphoma	EB-1	EB-1_SS392798_HG-U133_Plus_2_HCHP-186907	6.32312
Carcinoma	Carcinoma	SW948	SW948_SS279839_HG-U133_Plus_2_HCHP-167388	6.32306
Carcinoma	Carcinoma	CaOV3	CaOV3_SS268259_HG-U133_Plus_2_HCHP-170279	6.32233
Carcinoma-Large Cell Lung	Large Cell Lung Carcinoma	NCI-H1581	NCI-H1581_SS474827_HG-U133_Plus_2_HCHP-225929	6.32233
Carcinoma	Carcinoma	SNU-449	SNU-449_SS287039_HG-U133_Plus_2_HCHP-209595	6.32219
Carcinoma	Carcinoma	KLE	KLE_SS272539_HG-U133_Plus_2_HCHP-173995	6.3204
Carcinoma	Carcinoma	ACHN	ACHN_SS271878_HG-U133_Plus_2_HCHP-170290	6.31976
Carcinoma-Lung	Lung Carcinoma	NCI-H2170	NCI-H2170_SS239110_HG-U133_Plus_2_HCHP-167907	6.31745
Carcinoma-Esophageal	Esophageal Carcinoma	OE19	OE19_SS475644_HG-U133_Plus_2_HCHP-225976	6.31084
Carcinoma	Carcinoma	HCC1937	HCC1937_SS125588_HG-U133_Plus_2_HCHP-95937	6.31042
Myeloma	Myeloma	SKO-007	SKO-007_SS335966_HG-U133_Plus_2_HCHP-170341	6.3078
Carcinoma	Carcinoma	SW1417	SW1417_SS239222_HG-U133_Plus_2_HCHP-167339	6.30723
Leukemia	Acute Myeloid Leukemia	KG-1	KG-1_SS392609_HG-U133_Plus_2_HCHP-186891	6.30509
Mesothelioma	Mesothelioma	NCI-H2052	NCI-H2052_SS239197_HG-U133_Plus_2_HCHP-167921	6.30472
Lymphoma	Hodgkin Lymphoma	L-428	L-428_SS392675_HG-U133_Plus_2_HCHP-186956	6.30429
Carcinoma-Esophageal	Esophageal Carcinoma	OE33	OE33_SS475651_HG-U133_Plus_2_HCHP-225981	6.30408
Carcinoma	Carcinoma	HEC-1-B	HEC-1-B_SS331391_HG-U133_Plus_2_HCHP-174022	6.3037
Carcinoma-Lung Atypical Carcinoid Tumor	Lung Atypical Carcinoid Tumor	NCI-H720	NCI-H720_SS475529_HG-U133_Plus_2_HCHP-225840	6.30338
Carcinoma	Carcinoma	SW948	SW948_SS279837_HG-U133_Plus_2_HCHP-167386	6.30309
Carcinoma	Carcinoma	SW1116	SW1116_SS239217_HG-U133_Plus_2_HCHP-167335	6.30198
Carcinoma-Small Cell Lung	Small Cell Lung Carcinoma	NCI-H1092	NCI-H1092_SS474810_HG-U133_Plus_2_HCHP-225919	6.3012
Carcinoma	Carcinoma	SW1116	SW1116_SS239219_HG-U133_Plus_2_HCHP-167337	6.30088
Adenocarcinoma-Lung	Lung Adenocarcinoma	NCI-H1975	NCI-H1975_SS474743_HG-U133_Plus_2_HCHP-225875	6.30047
Carcinoma	Carcinoma	NCI-H1395	NCI-H1395_SS239195_HG-U133_Plus_2_HCHP-167920	6.29959
Adenocarcinoma-Lung	Lung Adenocarcinoma	NCI-H1792	NCI-H1792_SS474734_HG-U133_Plus_2_HCHP-225868	6.29676
Carcinoma-Anaplastic	Anaplastic Carcinoma	Calu-6	Calu-6_SS474757_HG-U133_Plus_2_HCHP-225882	6.29552
Adenocarcinoma-Lung	Lung Adenocarcinoma	NCI-H1975	NCI-H1975_SS474742_HG-U133_Plus_2_HCHP-225874	6.29546
Carcinoma	Carcinoma	CaOV3	CaOV3_SS268257_HG-U133_Plus_2_HCHP-170277	6.29426
Leukemia	Acute Lymphoblastic Leukemia	SEM	SEM_SS392714_HG-U133_Plus_2_HCHP-201531	6.29423
Carcinoma-Small Cell Lung	Small Cell Lung Carcinoma	NCI-H1436	NCI-H1436_SS474819_HG-U133_Plus_2_HCHP-225923	6.2942
Carcinoma-Small Cell Lung	Small Cell Lung Carcinoma	NCI-H1092	NCI-H1092_SS474809_HG-U133_Plus_2_HCHP-225918	6.29084
Carcinoma	Carcinoma	NCI-H716	NCI-H716_SS335929_HG-U133_Plus_2_HCHP-209569	6.29039
Adenocarcinoma-Lung	Lung Adenocarcinoma	NCI-H2347	NCI-H2347_SS475515_HG-U133_Plus_2_HCHP-225836	6.28591
Carcinoma	Carcinoma	ACHN	ACHN_SS271879_HG-U133_Plus_2_HCHP-170291	6.28537
Neoplasm-B-Cell	B-Cell Neoplasm	REC-1	REC-1_SS392705_HG-U133_Plus_2_HCHP-186879	6.28387
Adenocarcinoma-Lung	Lung Adenocarcinoma	NCI-H1355	NCI-H1355_SS475633_HG-U133_Plus_2_HCHP-225968	6.28267
Choriocarcinoma	Choriocarcinoma	Caki-2	Caki-2_SS272465_HG-U133_Plus_2_HCHP-209530	6.28237
Mesothelioma	Mesothelioma	NCI-H2052	NCI-H2052_SS239198_HG-U133_Plus_2_HCHP-167922	6.28065
Carcinoma	Carcinoma	SW1116	SW1116_SS239218_HG-U133_Plus_2_HCHP-167336	6.28063
Carcinoma-Esophageal	Esophageal Carcinoma	OE19	OE19_SS475643_HG-U133_Plus_2_HCHP-225975	6.27928
Leukemia	Chronic Myelogenous Leukemia	KU812	KU812_SS392594_HG-U133_Plus_2_HCHP-186889	6.27886
Carcinoma-Lung	Lung Carcinoma	NCI-H187	NCI-H187_SS239105_HG-U133_Plus_2_HCHP-167903	6.27622
Myeloma-Plasma Cell	Plasma Cell Myeloma	ARH-77	ARH-77_SS331449_HG-U133_Plus_2_HCHP-170316	6.27569
Carcinoma-Large Cell Lung	Large Cell Lung Carcinoma	NCI-H1581	NCI-H1581_SS474826_HG-U133_Plus_2_HCHP-225928	6.27473
Carcinoma-Lung	Lung Carcinoma	NCI-H2195	NCI-H2195_SS239210_HG-U133_Plus_2_HCHP-167931	6.2736
Neuroblastoma	Neuroblastoma	SK-N-F1	SK-N-F1_SS275797_HG-U133_Plus_2_HCHP-167372	6.27316
Carcinoma-Small Cell Lung	Small Cell Lung Carcinoma	DMS53	DMS53_SS474799_HG-U133_Plus_2_HCHP-225911	6.27112
Adenocarcinoma-Lung	Lung Adenocarcinoma	NCI-H2030	NCI-H2030_SS474725_HG-U133_Plus_2_HCHP-225861	6.27047
Carcinoma-Esophageal	Esophageal Carcinoma	OE19	OE19_SS475645_HG-U133_Plus_2_HCHP-225977	6.27018
Adenocarcinoma-Lung	Lung Adenocarcinoma	NCI-H1623	NCI-H1623_SS474833_HG-U133_Plus_2_HCHP-225951	6.26977
Carcinoma-Lung	Lung Carcinoma	COR-L23	COR-L23_SS474730_HG-U133_Plus_2_HCHP-225865	6.26864
Wilms Tumor	Wilms tumour	SK-NEP-1	SK-NEP-1_SS335962_HG-U133_Plus_2_HCHP-209579	6.26851
Leukemia	Blast Phase Chronic Myelogenous Leukemia	CML-T1	CML-T1_SS331487_HG-U133_Plus_2_HCHP-209541	6.26816
Lymphoma	Burkitt Lymphoma	CA46	CA46_SS392789_HG-U133_Plus_2_HCHP-186912	6.26717
Adenocarcinoma-Lung	Lung Adenocarcinoma	NCI-H1792	NCI-H1792_SS474735_HG-U133_Plus_2_HCHP-225869	6.26604
Adenocarcinoma-Lung	Lung Adenocarcinoma	NCI-H2126	NCI-H2126_SS474869_HG-U133_Plus_2_HCHP-225831	6.26583
Carcinoma-Lung	Lung Carcinoma	COR-L88	COR-L88_SS474782_HG-U133_Plus_2_HCHP-225898	6.26546
Adenocarcinoma-Lung	Lung Adenocarcinoma	NCI-H1573	NCI-H1573_SS475463_HG-U133_Plus_2_HCHP-225941	6.26528
Carcinoma-Small Cell Lung	Small Cell Lung Carcinoma	DMS79	DMS79_SS474802_HG-U133_Plus_2_HCHP-225913	6.26321
Neoplasm-B-Cell	B-Cell Neoplasm	Toledo	Toledo_SS392778_HG-U133_Plus_2_HCHP-201522	6.26266
Carcinoma-Small Cell Lung	Small Cell Lung Carcinoma	NCI-H1930	NCI-H1930_SS488718_HG-U133_Plus_2_HCHP-225985	6.26173
Melanoma-Amelanotic Skin	Amelanotic Skin Melanoma	C32TG	C32TG_SS331361_HG-U133_Plus_2_HCHP-174017	6.25837
Carcinoma-Lung	Lung Carcinoma	NCI-H810	NCI-H810_SS475539_HG-U133_Plus_2_HCHP-225845	6.25677
Carcinoma-Lung	Lung Carcinoma	NCI-H650	NCI-H650_SS475641_HG-U133_Plus_2_HCHP-225974	6.25523
Carcinoma-Small Cell Lung	Small Cell Lung Carcinoma	DMS153	DMS153_SS474791_HG-U133_Plus_2_HCHP-225905	6.25488
Carcinoma	Carcinoma	DoTc2-4510	DoTc2-4510_SS287003_HG-U133_Plus_2_HCHP-168825	6.25183
Neuroblastoma	Neuroblastoma	SK-N-AS	SK-N-AS_SS275791_HG-U133_Plus_2_HCHP-167367	6.25134
Adenocarcinoma-Papillary Lung	Papillary Lung Adenocarcinoma	NCI-H441	NCI-H441_SS475525_HG-U133_Plus_2_HCHP-225837	6.25099
Adenocarcinoma-Lung	Lung Adenocarcinoma	NCI-H1703	NCI-H1703_SS474854_HG-U133_Plus_2_HCHP-225820	6.25053
Carcinoma-Lung	Lung Carcinoma	NCI-H650	NCI-H650_SS475640_HG-U133_Plus_2_HCHP-225973	6.24991
Neuroblastoma	Neuroblastoma	SK-N-DZ	SK-N-DZ_SS275795_HG-U133_Plus_2_HCHP-167370	6.24969
Carcinoma	Carcinoma	SW48	SW48_SS239226_HG-U133_Plus_2_HCHP-167342	6.2491
Adenocarcinoma-Lung	Lung Adenocarcinoma	NCI-H1573	NCI-H1573_SS475461_HG-U133_Plus_2_HCHP-225939	6.24786
Carcinoma-Lung	Lung Carcinoma	NCI-H2171	NCI-H2171_SS239205_HG-U133_Plus_2_HCHP-167927	6.24323
Carcinoma-Lung	Lung Carcinoma	NCI-H446	NCI-H446_SS474746_HG-U133_Plus_2_HCHP-225877	6.24208
Carcinoma	Carcinoma	SNU-423	SNU-423_SS287033_HG-U133_Plus_2_HCHP-209590	6.24107
Carcinoma-Small Cell Lung	Small Cell Lung Carcinoma	NCI-H1930	NCI-H1930_SS488717_HG-U133_Plus_2_HCHP-225984	6.23996
Carcinoma-Squamous Cell	Squamous Cell Carcinoma	KYSE-30	KYSE-30_SS475627_HG-U133_Plus_2_HCHP-225963	6.23839
Sarcoma-Rhabdomyosarcoma	Rhabdomyosarcoma	A204	A204_SS331351_HG-U133_Plus_2_HCHP-173249	6.23731
Adenocarcinoma-Lung	Lung Adenocarcinoma	NCI-H2347	NCI-H2347_SS475513_HG-U133_Plus_2_HCHP-225834	6.23482
Adenocarcinoma-Lung	Lung Adenocarcinoma	NCI-H1993	NCI-H1993_SS474858_HG-U133_Plus_2_HCHP-225823	6.23465
Adenocarcinoma-Lung	Lung Adenocarcinoma	NCI-H1838	NCI-H1838_SS474737_HG-U133_Plus_2_HCHP-225870	6.23414
Carcinoma-Small Cell Lung	Small Cell Lung Carcinoma	NCI-H524	NCI-H524_SS475459_HG-U133_Plus_2_HCHP-225938	6.23386
Carcinoma-Anaplastic	Anaplastic Carcinoma	Calu-6	Calu-6_SS474759_HG-U133_Plus_2_HCHP-225884	6.23318
Sarcoma-Osteosarcoma	Osteosarcoma	RD	RD_SS275761_HG-U133_Plus_2_HCHP-170307	6.23166
Carcinoma	Carcinoma	SHP-77	SHP-77_SS239133_HG-U133_Plus_2_HCHP-167915	6.22845
Sarcoma	Sarcoma	SK-LMS-1	SK-LMS-1_SS275787_HG-U133_Plus_2_HCHP-167959	6.22387
Carcinoma-Esophageal	Esophageal Carcinoma	OE21	OE21_SS475649_HG-U133_Plus_2_HCHP-225980	6.22373
Adenocarcinoma-Lung	Lung Adenocarcinoma	NCI-H1623	NCI-H1623_SS474834_HG-U133_Plus_2_HCHP-225952	6.22329
Adenocarcinoma-Colorectal	Colorectal Adenocarcinoma	COLO-668	COLO-668_SS474766_HG-U133_Plus_2_HCHP-225889	6.22319
Carcinoma-Small Cell Lung	Small Cell Lung Carcinoma	NCI-H524	NCI-H524_SS475458_HG-U133_Plus_2_HCHP-225937	6.22284
Carcinoma	Carcinoma	RWPE-1	RWPE-1_SS335941_HG-U133_Plus_2_HCHP-170337	6.22244
Adenocarcinoma-Lung	Lung Adenocarcinoma	NCI-H1666	NCI-H1666_SS474848_HG-U133_Plus_2_HCHP-225813	6.21883
Carcinoma-Small Cell Lung	Small Cell Lung Carcinoma	DMS53	DMS53_SS474798_HG-U133_Plus_2_HCHP-225910	6.21491
Adenocarcinoma-Papillary Lung	Papillary Lung Adenocarcinoma	NCI-H441	NCI-H441_SS475527_HG-U133_Plus_2_HCHP-225839	6.21171
Lymphoma	Burkitt Lymphoma	NC-37	NC-37_SS392762_HG-U133_Plus_2_HCHP-209507	6.21132
Melanoma	Melanoma	WM-115	WM-115_SS268345_HG-U133_Plus_2_HCHP-173984	6.21131
Adenocarcinoma-Lung	Lung Adenocarcinoma	NCH-I-H1651	NCH-I-H1651_SS474841_HG-U133_Plus_2_HCHP-225957	6.21045
Carcinoma-Small Cell	Small Cell Carcinoma	SW900	SW900_SS475561_HG-U133_Plus_2_HCHP-225855	6.21025
Adenocarcinoma-Lung	Lung Adenocarcinoma	NCI-H2405	NCI-H2405_SS475455_HG-U133_Plus_2_HCHP-225935	6.2097
Carcinoma	Carcinoma	NCI-H522	NCI-H522_SS181858_HG-U133_Plus_2_HCHP-167902	6.20878
Carcinoma	Carcinoma	ACHN	ACHN_SS271877_HG-U133_Plus_2_HCHP-170289	6.20877
Carcinoma-Small Cell Lung	Small Cell Lung Carcinoma	DMS273	DMS273_SS474794_HG-U133_Plus_2_HCHP-225907	6.20874
Carcinoma-Small Cell	Small Cell Carcinoma	DMS79	DMS79_SS474801_HG-U133_Plus_2_HCHP-225912	6.20664
Adenocarcinoma-Lung	Lung Adenocarcinoma	NCI-H1993	NCI-H1993_SS474859_HG-U133_Plus_2_HCHP-225824	6.20557
Adenocarcinoma-Lung	Lung Adenocarcinoma	NCI-H1666	NCI-H1666_SS474845_HG-U133_Plus_2_HCHP-225814	6.20483
Carcinoma-Small Cell Lung	Small Cell Lung Carcinoma	NCI-H1436	NCI-H1436_SS474817_HG-U133_Plus_2_HCHP-225921	6.20464
Carcinoma-Lung	Lung Carcinoma	NCI-H226	NCI-H226_SS244009_HG-U133_Plus_2_HCHP-167933	6.20442
Carcinoma	Carcinoma	SW1990	SW1990_SS268327_HG-U133_Plus_2_HCHP-209601	6.2025
Neuroblastoma	Neuroblastoma	SK-N-DZ	SK-N-DZ_SS275794_HG-U133_Plus_2_HCHP-167369	6.20098
Adenocarcinoma-Lung	Lung Adenocarcinoma	NCI-H2009	NCI-H2009_SS474862_HG-U133_Plus_2_HCHP-225826	6.2003
Carcinoma-Small Cell Lung	Small Cell Lung Carcinoma	NCI-H748	NCI-H748_SS474753_HG-U133_Plus_2_HCHP-225879	6.19867
Adenocarcinoma-Lung	Lung Adenocarcinoma	NCI-H1437	NCI-H1437_SS474821_HG-U133_Plus_2_HCHP-225924	6.19294
Adenocarcinoma-Lung	Lung Adenocarcinoma	NCI-H1650	NCI-H1650_SS474839_HG-U133_Plus_2_HCHP-225956	6.19246
Adenocarcinoma-Lung	Lung Adenocarcinoma	NCI-H2126	NCI-H2126_SS474871_HG-U133_Plus_2_HCHP-225833	6.18871
Carcinoma	Carcinoma	UMC-11	UMC-11_SS475567_HG-U133_Plus_2_HCHP-225860	6.18754
Carcinoma-Squamous Cell	Squamous Cell Carcinoma	SK-MES-1	SK-MES-1_SS475554_HG-U133_Plus_2_HCHP-225850	6.18182
Adenocarcinoma-Lung	Lung Adenocarcinoma	NCI-H1355	NCI-H1355_SS475632_HG-U133_Plus_2_HCHP-225967	6.18023
Carcinoma-Lung	Lung Carcinoma	COR-L88	COR-L88_SS474783_HG-U133_Plus_2_HCHP-225899	6.17961
Carcinoma	Carcinoma	HCC1143	HCC1143_SS272502_HG-U133_Plus_2_HCHP-170302	6.17849
Adenocarcinoma-Lung	Lung Adenocarcinoma	NCI-H1792	NCI-H1792_SS474733_HG-U133_Plus_2_HCHP-225867	6.1777
Adenocarcinoma-Lung	Lung Adenocarcinoma	NCI-H1650	NCI-H1650_SS474838_HG-U133_Plus_2_HCHP-225955	6.17727
Lymphoma	Burkitt Lymphoma	NC-37	NC-37_SS392761_HG-U133_Plus_2_HCHP-209506	6.17536
Adenocarcinoma-Lung	Lung Adenocarcinoma	NCI-H2405	NCI-H2405_SS475454_HG-U133_Plus_2_HCHP-225934	6.17479
Myeloma-Plasma Cell	Plasma Cell Myeloma	ARH-77	ARH-77_SS331451_HG-U133_Plus_2_HCHP-170318	6.17325
Carcinoma-Lung	Lung Carcinoma	NCI-H2170	NCI-H2170_SS239111_HG-U133_Plus_2_HCHP-167908	6.17323
Adenocarcinoma-Lung	Lung Adenocarcinoma	NCI-H2030	NCI-H2030_SS474726_HG-U133_Plus_2_HCHP-225862	6.17237
Carcinoma-Small Cell Lung	Small Cell Lung Carcinoma	NCI-H2107	NCI-H2107_SS475621_HG-U133_Plus_2_HCHP-225962	6.1703
Sarcoma-Osteosarcoma	Osteosarcoma	MG-63	MG-63_SS275749_HG-U133_Plus_2_HCHP-167951	6.17007
Carcinoma-Lung	Lung Carcinoma	NCI-H1770	NCI-H1770_SS475474_HG-U133_Plus_2_HCHP-225943	6.16946
Lymphoma	Burkitt Lymphoma	CA46	CA46_SS392790_HG-U133_Plus_2_HCHP-186913	6.16841
Leiomyoblastoma	Leiomyoblastoma	G-402	G-402_SS272490_HG-U133_Plus_2_HCHP-170299	6.16796
Lymphoma	Burkitt Lymphoma	NC-37	NC-37_SS392763_HG-U133_Plus_2_HCHP-209508	6.16775
Carcinoma-Small Cell	Small Cell Carcinoma	SW900	SW900_SS475562_HG-U133_Plus_2_HCHP-225856	6.16288
Adenocarcinoma-Lung	Lung Adenocarcinoma	NCI-H838	NCI-H838_SS475543_HG-U133_Plus_2_HCHP-225848	6.1624
Carcinoma	Carcinoma	SW962	SW962_SS275847_HG-U133_Plus_2_HCHP-209463	6.15738
Carcinoma-Small Cell Lung	Small Cell Lung Carcinoma	NCI-H2107	NCI-H2107_SS475620_HG-U133_Plus_2_HCHP-225961	6.1551
Carcinoma-Large Cell Lung	Large Cell Lung Carcinoma	NCI-H1581	NCI-H1581_SS474825_HG-U133_Plus_2_HCHP-225927	6.15382
Adenocarcinoma-Lung	Lung Adenocarcinoma	NCI-H1703	NCI-H1703_SS474855_HG-U133_Plus_2_HCHP-225821	6.153
Carcinoma-Small Cell Lung	Small Cell Lung Carcinoma	DMS79	DMS79_SS474803_HG-U133_Plus_2_HCHP-225914	6.1507
Carcinoma-Small Cell Lung	Small Cell Lung Carcinoma	DMS53	DMS53_SS474797_HG-U133_Plus_2_HCHP-225909	6.14791
Carcinoma-Lung	Lung Carcinoma	NCI-H1770	NCI-H1770_SS475475_HG-U133_Plus_2_HCHP-225944	6.1443
Adenocarcinoma-Lung	Lung Adenocarcinoma	NCI-H1563	NCI-H1563_SS475637_HG-U133_Plus_2_HCHP-225971	6.14312
Adenocarcinoma-Lung	Lung Adenocarcinoma	NCI-H1437	NCI-H1437_SS474823_HG-U133_Plus_2_HCHP-225926	6.14235
Myeloma	Myeloma	SKO-007	SKO-007_SS335965_HG-U133_Plus_2_HCHP-170340	6.14206
Carcinoma-Lung	Lung Carcinoma	NCI-H810	NCI-H810_SS475537_HG-U133_Plus_2_HCHP-225843	6.13995
Carcinoma-Small Cell Lung	Small Cell Lung Carcinoma	NCI-H524	NCI-H524_SS475457_HG-U133_Plus_2_HCHP-225936	6.13932
Carcinoma-Small Cell Lung	Small Cell Lung Carcinoma	NCI-H1694	NCI-H1694_SS474849_HG-U133_Plus_2_HCHP-225816	6.13745
Adenocarcinoma-Lung	Lung Adenocarcinoma	NCI-H1793	NCI-H1793_SS475477_HG-U133_Plus_2_HCHP-225945	6.13598
Adenocarcinoma-Lung	Lung Adenocarcinoma	NCI-H838	NCI-H838_SS475542_HG-U133_Plus_2_HCHP-225847	6.13585
Adenocarcinoma-Colorectal	Colorectal Adenocarcinoma	COLO-668	COLO-668_SS474767_HG-U133_Plus_2_HCHP-225890	6.13329
Carcinoma	Carcinoma	SNU-398	SNU-398_SS287031_HG-U133_Plus_2_HCHP-209589	6.13128
Carcinoma-Lung	Lung Carcinoma	NCI-H1770	NCI-H1770_SS475473_HG-U133_Plus_2_HCHP-225942	6.12991
Adenocarcinoma-Lung	Lung Adenocarcinoma	NCI-H1563	NCI-H1563_SS475635_HG-U133_Plus_2_HCHP-225969	6.12891
Adenocarcinoma-Lung	Lung Adenocarcinoma	NCI-H2347	NCI-H2347_SS475514_HG-U133_Plus_2_HCHP-225835	6.1255
Adenocarcinoma-Lung	Lung Adenocarcinoma	NCI-H2009	NCI-H2009_SS474861_HG-U133_Plus_2_HCHP-225825	6.12434
Adenocarcinoma-Papillary Lung	Papillary Lung Adenocarcinoma	NCI-H441	NCI-H441_SS475526_HG-U133_Plus_2_HCHP-225838	6.12407
Adenocarcinoma-Lung	Lung Adenocarcinoma	NCH-I-H1651	NCH-I-H1651_SS474843_HG-U133_Plus_2_HCHP-225959	6.11439
Carcinoma-Small Cell Lung	Small Cell Lung Carcinoma	DMS153	DMS153_SS474790_HG-U133_Plus_2_HCHP-225904	6.10791
Carcinoma	Carcinoma	Caki-1	Caki-1_SS271887_HG-U133_Plus_2_HCHP-209460	6.10696
Carcinoma	Carcinoma	SW1573	SW1573_SS475558_HG-U133_Plus_2_HCHP-225853	6.10672
Carcinoma-Lung Atypical Carcinoid Tumor	Lung Atypical Carcinoid Tumor	NCI-H720	NCI-H720_SS475530_HG-U133_Plus_2_HCHP-225841	6.10548
Carcinoma-Small Cell Lung	Small Cell Lung Carcinoma	NCI-H1618	NCI-H1618_SS474830_HG-U133_Plus_2_HCHP-225949	6.10174
Carcinoma-Esophageal	Esophageal Carcinoma	OE21	OE21_SS475648_HG-U133_Plus_2_HCHP-225979	6.09903
Adenocarcinoma-Lung	Lung Adenocarcinoma	NCI-H2228	NCI-H2228_SS475450_HG-U133_Plus_2_HCHP-225931	6.09411
Carcinoma-Small Cell	Small Cell Carcinoma	SW900	SW900_SS475563_HG-U133_Plus_2_HCHP-225857	6.08873
Carcinoma-Small Cell Lung	Small Cell Lung Carcinoma	NCI-H1092	NCI-H1092_SS474811_HG-U133_Plus_2_HCHP-225920	6.08499
Adenocarcinoma-Lung	Lung Adenocarcinoma	NCI-H1573	NCI-H1573_SS475462_HG-U133_Plus_2_HCHP-225940	6.08484
Adenocarcinoma-Lung	Lung Adenocarcinoma	NCI-H838	NCI-H838_SS475541_HG-U133_Plus_2_HCHP-225846	6.08175
Carcinoma-Small Cell Lung	Small Cell Lung Carcinoma	DMS153	DMS153_SS474789_HG-U133_Plus_2_HCHP-225903	6.07973
Leukemia	Acute Lymphoblastic Leukemia	Kasumi-2	Kasumi-2_SS392671_HG-U133_Plus_2_HCHP-186896	6.07651
Carcinoma	Carcinoma	SW1573	SW1573_SS475559_HG-U133_Plus_2_HCHP-225854	6.07593
Adenocarcinoma-Lung	Lung Adenocarcinoma	NCI-H1838	NCI-H1838_SS474739_HG-U133_Plus_2_HCHP-225872	6.07545
Carcinoma-Esophageal	Esophageal Carcinoma	OE21	OE21_SS475647_HG-U133_Plus_2_HCHP-225978	6.07441
Leukemia	Myeloid Leukemia	NCI-H1048	NCI-H1048_SS474806_HG-U133_Plus_2_HCHP-225916	6.07153
Carcinoma-Small Cell Lung	Small Cell Lung Carcinoma	NCI-H1930	NCI-H1930_SS488719_HG-U133_Plus_2_HCHP-225986	6.06879
Adenocarcinoma-Lung	Lung Adenocarcinoma	NCI-H1650	NCI-H1650_SS474837_HG-U133_Plus_2_HCHP-225954	6.06301
Lymphoma	Burkitt Lymphoma	GA10	GA10_SS392803_HG-U133_Plus_2_HCHP-209520	6.06249
Carcinoma-Lung	Lung Carcinoma	NCI-H2195	NCI-H2195_SS239209_HG-U133_Plus_2_HCHP-167930	6.06205
Adenocarcinoma-Lung	Lung Adenocarcinoma	NCH-I-H1651	NCH-I-H1651_SS474842_HG-U133_Plus_2_HCHP-225958	6.05801
Carcinoma	Carcinoma	NCI-H661	NCI-H661_SS239126_HG-U133_Plus_2_HCHP-167910	6.05707
Carcinoma	Carcinoma	SNU-423	SNU-423_SS287034_HG-U133_Plus_2_HCHP-209591	6.05415
Carcinoma-Small Cell Lung	Small Cell Lung Carcinoma	NCI-H748	NCI-H748_SS474754_HG-U133_Plus_2_HCHP-225880	6.05254
Adenocarcinoma-Colorectal	Colorectal Adenocarcinoma	COLO-668	COLO-668_SS474765_HG-U133_Plus_2_HCHP-225888	6.05082
Carcinoma-Small Cell Lung	Small Cell Lung Carcinoma	NCI-H748	NCI-H748_SS474755_HG-U133_Plus_2_HCHP-225881	6.04973
Adenocarcinoma-Lung	Lung Adenocarcinoma	NCI-H2228	NCI-H2228_SS475451_HG-U133_Plus_2_HCHP-225932	6.04694
Carcinoma-Lung	Lung Carcinoma	COR-L279	COR-L279_SS474775_HG-U133_Plus_2_HCHP-225896	6.04001
Adenocarcinoma-Lung	Lung Adenocarcinoma	NCI-H1623	NCI-H1623_SS474835_HG-U133_Plus_2_HCHP-225953	6.03757
Carcinoma-Lung	Lung Carcinoma	COR-L279	COR-L279_SS474773_HG-U133_Plus_2_HCHP-225894	6.03181
Carcinoma-Small Cell Lung	Small Cell Lung Carcinoma	NCI-H1618	NCI-H1618_SS474831_HG-U133_Plus_2_HCHP-225950	6.03158
Carcinoma-Lung	Lung Carcinoma	COR-L88	COR-L88_SS474781_HG-U133_Plus_2_HCHP-225897	6.02637
Carcinoma	Carcinoma	SW962	SW962_SS275845_HG-U133_Plus_2_HCHP-209461	6.01442
Adenocarcinoma-Lung	Lung Adenocarcinoma	NCI-H2030	NCI-H2030_SS474727_HG-U133_Plus_2_HCHP-225863	5.98953
Carcinoma-Small Cell Lung	Small Cell Lung Carcinoma	NCI-H2081	NCI-H2081_SS474865_HG-U133_Plus_2_HCHP-225828	5.98814
Carcinoma-Anaplastic	Anaplastic Carcinoma	Calu-6	Calu-6_SS474758_HG-U133_Plus_2_HCHP-225883	5.98477
Adenocarcinoma-Lung	Lung Adenocarcinoma	NCI-H1793	NCI-H1793_SS475478_HG-U133_Plus_2_HCHP-225946	5.98124
Carcinoma-Small Cell Lung	Small Cell Lung Carcinoma	NCI-H1618	NCI-H1618_SS474829_HG-U133_Plus_2_HCHP-225948	5.96272
Leukemia	Myeloid Leukemia	NCI-H1048	NCI-H1048_SS474805_HG-U133_Plus_2_HCHP-225915	5.96195
Carcinoma-Small Cell Lung	Small Cell Lung Carcinoma	NCI-H1694	NCI-H1694_SS474851_HG-U133_Plus_2_HCHP-225818	5.96071
Adenocarcinoma-Lung	Lung Adenocarcinoma	NCI-H1975	NCI-H1975_SS474741_HG-U133_Plus_2_HCHP-225873	5.9458
Carcinoma-Lung Atypical Carcinoid Tumor	Lung Atypical Carcinoid Tumor	NCI-H720	NCI-H720_SS475531_HG-U133_Plus_2_HCHP-225842	5.9191
Adenocarcinoma-Lung	Lung Adenocarcinoma	NCI-H1563	NCI-H1563_SS475636_HG-U133_Plus_2_HCHP-225970	5.87413
Carcinoma	Carcinoma	UMC-11	UMC-11_SS475566_HG-U133_Plus_2_HCHP-225859	5.8647
Carcinoma-Small Cell Lung	Small Cell Lung Carcinoma	NCI-H1436	NCI-H1436_SS474818_HG-U133_Plus_2_HCHP-225922	5.84913
Adenocarcinoma-Lung	Lung Adenocarcinoma	NCI-H2009	NCI-H2009_SS474863_HG-U133_Plus_2_HCHP-225827	5.81891
Carcinoma-Lung	Lung Carcinoma	COR-L279	COR-L279_SS474774_HG-U133_Plus_2_HCHP-225895	5.69896
